# Supplementary material for: Gastrointestinal Microbiota Changes in Patients With Gastric Precancerous Lesions
Source: Front Cell Infect Microbiol. 2021 Dec 9;11:749207. doi: 10.3389/fcimb.2021.749207 (PMC8695999; doi:10.3389/fcimb.2021.749207)
Supplement: Supplementary file 1 [file DataSheet_1.xlsx]

## Sheet: Descr
Supplementary tables
Table S1. BaseLine characteristics of study participants.
Table S2. BaseLine characteristics of validation data.
Table S3. The Hp infection status of paticipants according to 13C-UBT and 16S rRNA gene sequencing.
Table S4. The most discriminatory genera identifid by Boruta in random forest classifier.
Table S5. Univariate analysis of functions tested by ANOVA between multiple diagnosis groups.

## Sheet: Table S1
Table S1. BaseLine characteristics of study participants.
PRJNA678413	SG N=27	AG N=24	IM N=53	IN N=44	p.overall
Height	164 (8.59)	166 (6.67)	167 (7.26)	166 (7.47)	0.389
Weight	63.9 (13.3)	61.5 (8.04)	62.7 (11.4)	62.3 (9.06)	0.881
BMI	23.7 (3.87)	22.4 (2.74)	22.4 (3.05)	22.6 (3.21)	0.373
Gender:					0.511
female	16 (59.3%)	12 (50.0%)	22 (41.5%)	21 (47.7%)
male	11 (40.7%)	12 (50.0%)	31 (58.5%)	23 (52.3%)
Age	52.0 (9.12)	51.0 (6.67)	53.2 (9.64)	54.6 (7.01)	0.341
GastroscopicDiagnosis:					.
C1	5 (18.5%)	5 (20.8%)	24 (45.3%)	13 (29.5%)
C2	0 (0.00%)	3 (12.5%)	18 (34.0%)	18 (40.9%)
C3	0 (0.00%)	0 (0.00%)	4 (7.55%)	5 (11.4%)
O1	0 (0.00%)	0 (0.00%)	2 (3.77%)	2 (4.55%)
O2	0 (0.00%)	1 (4.17%)	0 (0.00%)	1 (2.27%)
SG	22 (81.5%)	15 (62.5%)	5 (9.43%)	5 (11.4%)
OLGA:					.
0	27 (100%)	0 (0.00%)	6 (11.3%)	3 (6.82%)
1	0 (0.00%)	24 (100%)	38 (71.7%)	33 (75.0%)
2	0 (0.00%)	0 (0.00%)	6 (11.3%)	6 (13.6%)
3	0 (0.00%)	0 (0.00%)	2 (3.77%)	2 (4.55%)
4	0 (0.00%)	0 (0.00%)	1 (1.89%)	0 (0.00%)
OLGIM:					.
0	27 (100%)	24 (100%)	2 (3.77%)	5 (11.4%)
1	0 (0.00%)	0 (0.00%)	45 (84.9%)	27 (61.4%)
2	0 (0.00%)	0 (0.00%)	5 (9.43%)	10 (22.7%)
3	0 (0.00%)	0 (0.00%)	0 (0.00%)	2 (4.55%)
4	0 (0.00%)	0 (0.00%)	1 (1.89%)	0 (0.00%)
CEG:					0.065
no	18 (66.7%)	11 (45.8%)	19 (35.8%)	18 (40.9%)
yes	9 (33.3%)	13 (54.2%)	34 (64.2%)	26 (59.1%)
BileRegurgitation:					0.531
no	21 (77.8%)	22 (91.7%)	46 (86.8%)	39 (88.6%)
yes	6 (22.2%)	2 (8.33%)	7 (13.2%)	5 (11.4%)
Cholecystectomy:					0.009
no	23 (85.2%)	24 (100%)	52 (98.1%)	44 (100%)
yes	4 (14.8%)	0 (0.00%)	1 (1.89%)	0 (0.00%)
ASVs	45630 (11502)	46672 (12849)	39754 (12918)	46723 (12852)	0.026
HpStatus:					0.061
Negative	25 (92.6%)	15 (62.5%)	40 (75.5%)	36 (81.8%)
Positive	2 (7.41%)	9 (37.5%)	13 (24.5%)	8 (18.2%)
HpHistory:					0.046
no	20 (74.1%)	9 (37.5%)	25 (47.2%)	21 (47.7%)
yes	7 (25.9%)	15 (62.5%)	28 (52.8%)	23 (52.3%)
FamilyHistory:					0.351
no	19 (70.4%)	19 (79.2%)	40 (75.5%)	27 (61.4%)
yes	8 (29.6%)	5 (20.8%)	13 (24.5%)	17 (38.6%)
Hypertension:					0.169
no	19 (70.4%)	21 (87.5%)	47 (88.7%)	39 (88.6%)
yes	8 (29.6%)	3 (12.5%)	5 (9.43%)	5 (11.4%)
Smoker:					0.477
no	25 (92.6%)	19 (79.2%)	43 (81.1%)	35 (79.5%)
yes	2 (7.41%)	5 (20.8%)	10 (18.9%)	9 (20.5%)
Alcohol:					0.295
no	19 (70.4%)	20 (83.3%)	43 (81.1%)	39 (88.6%)
yes	8 (29.6%)	4 (16.7%)	10 (18.9%)	5 (11.4%)
PPIsIn1month:					0.084
14to30d	2 (7.41%)	1 (4.17%)	3 (5.66%)	9 (20.5%)
no	25 (92.6%)	23 (95.8%)	50 (94.3%)	35 (79.5%)
OtherMedications:					0.689
aspirin	0 (0.00%)	0 (0.00%)	1 (1.89%)	0 (0.00%)
ChinesePatentMedicine	0 (0.00%)	0 (0.00%)	1 (1.89%)	1 (2.27%)
Domperidone	0 (0.00%)	1 (4.17%)	1 (1.89%)	0 (0.00%)
GastricStimulant	0 (0.00%)	0 (0.00%)	0 (0.00%)	1 (2.27%)
Hypotensor	5 (18.5%)	1 (4.17%)	4 (7.55%)	4 (9.09%)
no	21 (77.8%)	22 (91.7%)	46 (86.8%)	37 (84.1%)
SpicyFood:					0.817
no	22 (81.5%)	20 (83.3%)	44 (83.0%)	39 (88.6%)
yes	5 (18.5%)	4 (16.7%)	9 (17.0%)	5 (11.4%)
PickledFood:					0.081
no	16 (59.3%)	17 (70.8%)	39 (73.6%)	38 (86.4%)
yes	11 (40.7%)	7 (29.2%)	14 (26.4%)	6 (13.6%)
SweetMeat:					0.200
no	23 (85.2%)	21 (87.5%)	48 (90.6%)	43 (97.7%)
yes	4 (14.8%)	3 (12.5%)	5 (9.43%)	1 (2.27%)
FriedFood:					0.302
no	26 (96.3%)	24 (100%)	48 (90.6%)	43 (97.7%)
yes	1 (3.70%)	0 (0.00%)	5 (9.43%)	1 (2.27%)
PermanentResidence:					0.098
city	24 (88.9%)	20 (83.3%)	37 (69.8%)	28 (63.6%)
town	3 (11.1%)	4 (16.7%)	14 (26.4%)	16 (36.4%)

## Sheet: Table S2
Table S2. BaseLine characteristics of validation data.
	AG N=114	IM N=95	IN N=71	SG N=148	p.overall
Bioproject:					<0.001
PRJEB26931	0 (0.00%)	52 (54.7%)	71 (100%)	38 (25.7%)
PRJNA375772	114 (100%)	43 (45.3%)	0 (0.00%)	110 (74.3%)
HpStatus:					0.003
Negative	0 (.%)	34 (65.4%)	28 (39.4%)	26 (68.4%)
Positive	0 (.%)	18 (34.6%)	43 (60.6%)	12 (31.6%)
HpMethods: 13C-UBT	0 (.%)	52 (100%)	71 (100%)	38 (100%)	.
Site:					.
antrum	73 (64.0%)	40 (42.1%)	21 (29.6%)	92 (62.2%)
body	21 (18.4%)	41 (43.2%)	25 (35.2%)	39 (26.4%)
fundus	20 (17.5%)	14 (14.7%)	0 (0.00%)	17 (11.5%)
lesion	0 (0.00%)	0 (0.00%)	11 (15.5%)	0 (0.00%)
Gender:					0.013
Female	53 (47.3%)	49 (51.6%)	21 (29.6%)	76 (51.7%)
Male	59 (52.7%)	46 (48.4%)	50 (70.4%)	71 (48.3%)
Age	53.9 (14.1)	56.2 (9.12)	62.2 (7.76)	49.2 (12.5)	<0.001
BMI	. (.)	22.2 (1.12)	22.3 (1.36)	21.4 (1.16)	0.002
GeoLocation:					<0.001
China	0 (0.00%)	52 (54.7%)	71 (100%)	38 (25.7%)
China:Inner Mongolia	50 (43.9%)	0 (0.00%)	0 (0.00%)	56 (37.8%)
China:Xian	64 (56.1%)	43 (45.3%)	0 (0.00%)	54 (36.5%)

## Sheet: Table S3
Table S3. The Hp infection status of paticipants according to 13C-UBT and 16S rRNA gene sequencing.
SampleID	SampleName	Bioproject	SampleType	Group	HpStatus (13C)	HpMethods	HpRA (realtive abundance * 100)	HpInfection (regroup)
ERR2596977	HC.B28	PRJEB26931	Gastric biopsy	HC	Negative	13C-UBT	0.00419401	HpN
ERR2596984	GC.C03	PRJEB26931	Gastric biopsy	GC	Positive	13C-UBT	0.158112	HpN
ERR2596986	LIN.C15	PRJEB26931	Gastric biopsy	IN	Negative	13C-UBT	0.159744	HpN
ERR2596987	GC.C04	PRJEB26931	Gastric biopsy	GC	Negative	13C-UBT	0.858219	HpN
ERR2597005	CG.A11	PRJEB26931	Gastric biopsy	SG	Negative	13C-UBT	0.738129	HpN
ERR2597006	CG.A12	PRJEB26931	Gastric biopsy	SG	Negative	13C-UBT	0.870536	HpN
ERR2597009	LIN.C16	PRJEB26931	Gastric biopsy	IN	Negative	13C-UBT	0.168548	HpN
ERR2597037	GC.B26	PRJEB26931	Gastric biopsy	GC	Negative	13C-UBT	0.137134	HpN
ERR2597057	GC.C23	PRJEB26931	Gastric biopsy	GC	Negative	13C-UBT	0.656814	HpN
ERR2597061	GC.C27	PRJEB26931	Gastric biopsy	GC	Negative	13C-UBT	0.485337	HpN
ERR2597067	GC.C29	PRJEB26931	Gastric biopsy	GC	Positive	13C-UBT	0.207426	HpN
ERR2597077	GC.B05	PRJEB26931	Gastric biopsy	GC	Negative	13C-UBT	0.0886158	HpN
ERR2597084	LIN.A16	PRJEB26931	Gastric biopsy	IN	Negative	13C-UBT	0.167358	HpN
ERR2597086	HIN.B13	PRJEB26931	Gastric biopsy	IN	Negative	13C-UBT	0.153191	HpN
ERR2597088	GC.C05	PRJEB26931	Gastric biopsy	GC	Negative	13C-UBT	0.0808376	HpN
ERR2597099	GC.A23	PRJEB26931	Gastric biopsy	GC	Negative	13C-UBT	0.475628	HpN
ERR2597104	GC.A26	PRJEB26931	Gastric biopsy	GC	Negative	13C-UBT	0.230855	HpN
ERR2597105	GC.A29	PRJEB26931	Gastric biopsy	GC	Positive	13C-UBT	0.137887	HpN
ERR2597116	HIN.C14	PRJEB26931	Gastric biopsy	IN	Negative	13C-UBT	0.156073	HpN
ERR2597131	HIN.A13	PRJEB26931	Gastric biopsy	IN	Negative	13C-UBT	0.100833	HpN
ERR2597136	LIN.B15	PRJEB26931	Gastric biopsy	IN	Negative	13C-UBT	0.110011	HpN
ERR2597137	LIN.B16	PRJEB26931	Gastric biopsy	IN	Negative	13C-UBT	0.153178	HpN
ERR2597140	GC.C22	PRJEB26931	Gastric biopsy	GC	Negative	13C-UBT	0.207714	HpN
ERR2597149	GC.B03	PRJEB26931	Gastric biopsy	GC	Positive	13C-UBT	0.28828	HpN
ERR2597151	HC.B04	PRJEB26931	Gastric biopsy	HC	Negative	13C-UBT	0	HpN
ERR2597157	GC.C26	PRJEB26931	Gastric biopsy	GC	Negative	13C-UBT	0.850842	HpN
ERR2597168	HC.A02	PRJEB26931	Gastric biopsy	HC	Negative	13C-UBT	0.0102333	HpN
ERR2597169	HC.A03	PRJEB26931	Gastric biopsy	HC	Negative	13C-UBT	0.0318201	HpN
ERR2597171	HC.A01	PRJEB26931	Gastric biopsy	HC	Negative	13C-UBT	0	HpN
ERR2597209	LIN.A15	PRJEB26931	Gastric biopsy	IN	Negative	13C-UBT	0.15935	HpN
ERR2597210	HC.A04	PRJEB26931	Gastric biopsy	HC	Negative	13C-UBT	0.0038978	HpN
ERR2597215	HC.A05	PRJEB26931	Gastric biopsy	HC	Negative	13C-UBT	0.011773	HpN
ERR2597227	HIN.C10	PRJEB26931	Gastric biopsy	IN	Negative	13C-UBT	0.117716	HpN
ERR2597228	HIN.C12	PRJEB26931	Gastric biopsy	IN	Positive	13C-UBT	0.923188	HpN
ERR2597229	HIN.C13	PRJEB26931	Gastric biopsy	IN	Negative	13C-UBT	0.187194	HpN
ERR2597230	HC.B01	PRJEB26931	Gastric biopsy	HC	Negative	13C-UBT	0	HpN
ERR2597232	HC.B03	PRJEB26931	Gastric biopsy	HC	Negative	13C-UBT	0	HpN
ERR2597250	HC.A28	PRJEB26931	Gastric biopsy	HC	Negative	13C-UBT	0	HpN
ERR2597255	HC.B02	PRJEB26931	Gastric biopsy	HC	Negative	13C-UBT	0	HpN
ERR2597262	GC.A05	PRJEB26931	Gastric biopsy	GC	Negative	13C-UBT	0.15957	HpN
ERR2597265	GC.C10	PRJEB26931	Gastric biopsy	GC	Positive	13C-UBT	0.847861	HpN
ERR2597269	GC.C14	PRJEB26931	Gastric biopsy	GC	Positive	13C-UBT	0.459999	HpN
ERR2597273	HIN.B14	PRJEB26931	Gastric biopsy	IN	Negative	13C-UBT	0.147891	HpN
M03	3	PRJNA678413	Gastric biopsy	IM	Negative	13C-UBT	0	HpN
M04	4	PRJNA678413	Gastric biopsy	IM	Negative	13C-UBT	0.788975	HpN
M07	7	PRJNA678413	Gastric biopsy	IN	Negative	13C-UBT	0.00926569	HpN
M09	9	PRJNA678413	Gastric biopsy	SG	Negative	13C-UBT	0	HpN
M10	10	PRJNA678413	Gastric biopsy	IN	Negative	13C-UBT	0.0324264	HpN
M112	112	PRJNA678413	Gastric biopsy	IN	Negative	13C-UBT	0.0594928	HpN
M113	113	PRJNA678413	Gastric biopsy	IN	Negative	13C-UBT	0.307519	HpN
M134	134	PRJNA678413	Gastric biopsy	SG	Negative	13C-UBT	0.0469131	HpN
M140	140	PRJNA678413	Gastric biopsy	AG	Negative	13C-UBT	0.150949	HpN
M149	149	PRJNA678413	Gastric biopsy	IM	Negative	13C-UBT	0.0412007	HpN
M151	151	PRJNA678413	Gastric biopsy	IM	Negative	13C-UBT	0.0802657	HpN
M155	155	PRJNA678413	Gastric biopsy	IM	Negative	13C-UBT	0.0950099	HpN
M158	158	PRJNA678413	Gastric biopsy	SG	Negative	13C-UBT	0.016559	HpN
M159	159	PRJNA678413	Gastric biopsy	IN	Negative	13C-UBT	0	HpN
M16	16	PRJNA678413	Gastric biopsy	IM	Negative	13C-UBT	0	HpN
M161	161	PRJNA678413	Gastric biopsy	SG	Negative	13C-UBT	0.130179	HpN
M165	165	PRJNA678413	Gastric biopsy	IN	Negative	13C-UBT	0	HpN
M172	172	PRJNA678413	Gastric biopsy	AG	Negative	13C-UBT	0.0545094	HpN
M173	173	PRJNA678413	Gastric biopsy	IM	Negative	13C-UBT	0.0104243	HpN
M183	183	PRJNA678413	Gastric biopsy	AG	Negative	13C-UBT	0.0190931	HpN
M188	188	PRJNA678413	Gastric biopsy	AG	Negative	13C-UBT	0	HpN
M208	208	PRJNA678413	Gastric biopsy	IN	Negative	13C-UBT	0	HpN
M21	21	PRJNA678413	Gastric biopsy	IM	Negative	13C-UBT	0	HpN
M222	222	PRJNA678413	Gastric biopsy	IM	Negative	13C-UBT	0.124204	HpN
M223	223	PRJNA678413	Gastric biopsy	IN	Negative	13C-UBT	0.00831134	HpN
M232	232	PRJNA678413	Gastric biopsy	IN	Negative	13C-UBT	0	HpN
M24	24	PRJNA678413	Gastric biopsy	IN	Negative	13C-UBT	0	HpN
M29	29	PRJNA678413	Gastric biopsy	SG	Positive	13C-UBT	0.00887115	HpN
M31	31	PRJNA678413	Gastric biopsy	SG	Negative	13C-UBT	0	HpN
M32	32	PRJNA678413	Gastric biopsy	SG	Negative	13C-UBT	0	HpN
M358	358	PRJNA678413	Gastric biopsy	IN	Negative	13C-UBT	0.0141303	HpN
M359	359	PRJNA678413	Gastric biopsy	IN	Negative	13C-UBT	0	HpN
M36	36	PRJNA678413	Gastric biopsy	SG	Negative	13C-UBT	0.026536	HpN
M367	367	PRJNA678413	Gastric biopsy	IN	Negative	13C-UBT	0.0158378	HpN
M374	374	PRJNA678413	Gastric biopsy	IM	Negative	13C-UBT	0.0360534	HpN
M375	375	PRJNA678413	Gastric biopsy	IM	Negative	13C-UBT	0.07866	HpN
M376	376	PRJNA678413	Gastric biopsy	IM	Negative	13C-UBT	0	HpN
M377	377	PRJNA678413	Gastric biopsy	AG	Positive	13C-UBT	0.0318945	HpN
M384	384	PRJNA678413	Gastric biopsy	IM	Negative	13C-UBT	0.0336323	HpN
M39	39	PRJNA678413	Gastric biopsy	SG	Negative	13C-UBT	0.139243	HpN
M40	40	PRJNA678413	Gastric biopsy	SG	Negative	13C-UBT	0.199824	HpN
M47	47	PRJNA678413	Gastric biopsy	IN	Positive	13C-UBT	0.174404	HpN
M54	54	PRJNA678413	Gastric biopsy	IN	Positive	13C-UBT	0.251623	HpN
M55	55	PRJNA678413	Gastric biopsy	SG	Negative	13C-UBT	0.130005	HpN
M56	56	PRJNA678413	Gastric biopsy	IM	Negative	13C-UBT	0.213225	HpN
M67	67	PRJNA678413	Gastric biopsy	IM	Negative	13C-UBT	0.0423579	HpN
M72	72	PRJNA678413	Gastric biopsy	SG	Negative	13C-UBT	0.0140208	HpN
SRR5269741	HK15DT248.v4	PRJNA375772	Gastric biopsy	AG	NA	NA	0.0276036	HpN
SRR5269742	HK12T244.v4	PRJNA375772	Gastric biopsy	SG	NA	NA	0.00583822	HpN
SRR5269743	AG30237.v4	PRJNA375772	Gastric biopsy	CAN	NA	NA	0.0195322	HpN
SRR5269786	HK_38_Dou.v4	PRJNA375772	Gastric biopsy	SG	NA	NA	0.905395	HpN
SRR5269787	HK_38_Di.v4	PRJNA375772	Gastric biopsy	SG	NA	NA	0.618943	HpN
SRR5269792	HK_36_Dou.v4	PRJNA375772	Gastric biopsy	AG	NA	NA	0.47313	HpN
SRR5269793	HK_36_Di.v4	PRJNA375772	Gastric biopsy	AG	NA	NA	0.463229	HpN
SRR5269794	HK_35_Dou.v4	PRJNA375772	Gastric biopsy	IM	NA	NA	0.746654	HpN
SRR5269795	HK_35_Di.v4	PRJNA375772	Gastric biopsy	IM	NA	NA	0.674459	HpN
SRR5269797	HK_34_Di.v4	PRJNA375772	Gastric biopsy	SG	NA	NA	0.562053	HpN
SRR5269815	973_21_T.v4	PRJNA375772	Gastric biopsy	SG	NA	NA	0.294272	HpN
SRR5269817	973_21_Di.v4	PRJNA375772	Gastric biopsy	SG	NA	NA	0.279351	HpN
SRR5269823	973_19_Di.v4	PRJNA375772	Gastric biopsy	AG	NA	NA	0.653932	HpN
SRR5269826	973_18_Di.v4	PRJNA375772	Gastric biopsy	SG	NA	NA	0.334425	HpN
SRR5269835	NAG9.v4	PRJNA375772	Gastric biopsy	SG	NA	NA	0.812195	HpN
SRR5269841	NAG4.v4	PRJNA375772	Gastric biopsy	SG	NA	NA	0.936371	HpN
SRR5269842	NAG3.v4	PRJNA375772	Gastric biopsy	SG	NA	NA	0.757501	HpN
SRR5269851	NAG21.v4	PRJNA375772	Gastric biopsy	SG	NA	NA	0.956151	HpN
SRR5269856	NAG16.v4	PRJNA375772	Gastric biopsy	SG	NA	NA	0.262172	HpN
SRR5269858	NAG13.v4	PRJNA375772	Gastric biopsy	SG	NA	NA	0.452901	HpN
SRR5269859	NAG12.v4	PRJNA375772	Gastric biopsy	SG	NA	NA	0.726944	HpN
SRR5269865	AG6.v4	PRJNA375772	Gastric biopsy	SG	NA	NA	0.869106	HpN
SRR5269884	AG17.v4	PRJNA375772	Gastric biopsy	GC	NA	NA	0.82069	HpN
SRR5269890	AG11.v4	PRJNA375772	Gastric biopsy	GC	NA	NA	0.267399	HpN
SRR5269895	8GC.v4	PRJNA375772	Gastric biopsy	GC	NA	NA	0.942752	HpN
SRR5269899	6GC.v4	PRJNA375772	Gastric biopsy	GC	NA	NA	0.884708	HpN
SRR5269901	5GC.v4	PRJNA375772	Gastric biopsy	AG	NA	NA	0.495595	HpN
SRR5269906	2GN.v4	PRJNA375772	Gastric biopsy	AG	NA	NA	0.924714	HpN
SRR5269919	11GC.v4	PRJNA375772	Gastric biopsy	AG	NA	NA	0.690958	HpN
SRR5269922	YJ_N_9.v4	PRJNA375772	Gastric biopsy	CAN	NA	NA	0.52908	HpN
SRR5269927	YJ_N_10.v4	PRJNA375772	Gastric biopsy	CAN	NA	NA	0.192245	HpN
SRR5269928	YJ_Ca_9.v4	PRJNA375772	Gastric biopsy	GC	NA	NA	0.215706	HpN
SRR5269929	YJ_ca_8.v4	PRJNA375772	Gastric biopsy	GC	NA	NA	0.363526	HpN
SRR5269930	YJ_Ca_7.v4	PRJNA375772	Gastric biopsy	GC	NA	NA	0.0881213	HpN
SRR5269931	YJ_CA_12.v4	PRJNA375772	Gastric biopsy	GC	NA	NA	0.319365	HpN
SRR5269932	YJ_Ca_10.v4	PRJNA375772	Gastric biopsy	GC	NA	NA	0.422833	HpN
SRR5269934	NAG40.v4	PRJNA375772	Gastric biopsy	SG	NA	NA	0.183416	HpN
SRR5269936	NAG_34.v4	PRJNA375772	Gastric biopsy	SG	NA	NA	0.946384	HpN
SRR5269937	NAG_32.v4	PRJNA375772	Gastric biopsy	SG	NA	NA	0.0180018	HpN
SRR5269943	HK_24_Dou.v4	PRJNA375772	Gastric biopsy	IM	NA	NA	0.823634	HpN
SRR5269946	HK_23_Dou.v4	PRJNA375772	Gastric biopsy	IM	NA	NA	0.95758	HpN
SRR5269948	HK_22_T.v4	PRJNA375772	Gastric biopsy	SG	NA	NA	0.500867	HpN
SRR5269956	HK_17_T.v4	PRJNA375772	Gastric biopsy	AG	NA	NA	0.796548	HpN
SRR5269959	HK_16_T.v4	PRJNA375772	Gastric biopsy	IM	NA	NA	0.477498	HpN
SRR5269961	HK_16_Di.v4	PRJNA375772	Gastric biopsy	IM	NA	NA	0.0387913	HpN
SRR5269963	HK_15_Dou.v4	PRJNA375772	Gastric biopsy	AG	NA	NA	0.665088	HpN
SRR5269964	HK_14_Di.v4	PRJNA375772	Gastric biopsy	AG	NA	NA	0.0374462	HpN
SRR5269968	HK_11_DI.v4	PRJNA375772	Gastric biopsy	IM	NA	NA	0.608143	HpN
SRR5269970	AG34.v4	PRJNA375772	Gastric biopsy	CAN	NA	NA	0.663178	HpN
SRR5269972	AG31.v4	PRJNA375772	Gastric biopsy	CAN	NA	NA	0.540795	HpN
SRR5269974	AG28.v4	PRJNA375772	Gastric biopsy	CAN	NA	NA	0.0593726	HpN
SRR5269980	973_5_DI.v4	PRJNA375772	Gastric biopsy	AG	NA	NA	0.950651	HpN
SRR5269984	973_2_DOU.v4	PRJNA375772	Gastric biopsy	AG	NA	NA	0.728086	HpN
SRR5269985	973_1_T.v4	PRJNA375772	Gastric biopsy	AG	NA	NA	0.245929	HpN
SRR5269986	973_1_Di.v4	PRJNA375772	Gastric biopsy	AG	NA	NA	0.558393	HpN
SRR5269993	24GN.v4	PRJNA375772	Gastric biopsy	AG	NA	NA	0.217107	HpN
SRR5269994	24GC.v4	PRJNA375772	Gastric biopsy	AG	NA	NA	0.0429606	HpN
SRR5269995	21GN.v4	PRJNA375772	Gastric biopsy	AG	NA	NA	0.496424	HpN
SRR5269996	21GC.v4	PRJNA375772	Gastric biopsy	AG	NA	NA	0.481799	HpN
SRR5270026	HK_32_Di.v4	PRJNA375772	Gastric biopsy	IM	NA	NA	0.44562	HpN
SRR5270027	HK_30_T.v4	PRJNA375772	Gastric biopsy	IM	NA	NA	0.926794	HpN
SRR5270046	HK_1_Dou.v4	PRJNA375772	Gastric biopsy	AG	NA	NA	0.53035	HpN
SRR5270054	973_7_Dou.v4	PRJNA375772	Gastric biopsy	AG	NA	NA	0.632539	HpN
SRR5270056	973_6_T.v4	PRJNA375772	Gastric biopsy	AG	NA	NA	0.935715	HpN
SRR5270059	973_4_T.v4	PRJNA375772	Gastric biopsy	SG	NA	NA	0.961104	HpN
SRR5270069	973_15_Dou.v4	PRJNA375772	Gastric biopsy	AG	NA	NA	0.623173	HpN
SRR5270088	YJCall265.v4	PRJNA375772	Gastric biopsy	GC	NA	NA	0.0477403	HpN
SRR5270089	NAG48131.v4	PRJNA375772	Gastric biopsy	SG	NA	NA	0.0140105	HpN
SRR5270090	NAG39.v4	PRJNA375772	Gastric biopsy	SG	NA	NA	0.0422045	HpN
SRR5270091	NAG38.v4	PRJNA375772	Gastric biopsy	SG	NA	NA	0.00739208	HpN
SRR5270092	NAG29260.v4	PRJNA375772	Gastric biopsy	SG	NA	NA	0.0210217	HpN
SRR5270093	HK35T.v4	PRJNA375772	Gastric biopsy	IM	NA	NA	0	HpN
SRR5270094	HK25T198.v4	PRJNA375772	Gastric biopsy	IM	NA	NA	0.0189627	HpN
SRR5270095	HK25DT199.v4	PRJNA375772	Gastric biopsy	IM	NA	NA	0.0529696	HpN
SRR5270096	HK25Dou200.v4	PRJNA375772	Gastric biopsy	IM	NA	NA	0.00872981	HpN
SRR5270097	HK14T247.v4	PRJNA375772	Gastric biopsy	AG	NA	NA	0.0233514	HpN
SRR5270098	HK14Dou246.v4	PRJNA375772	Gastric biopsy	AG	NA	NA	0.0154472	HpN
SRR5270099	HK_28Dou.v4	PRJNA375772	Gastric biopsy	AG	NA	NA	0	HpN
SRR5270100	HK_26T.v4	PRJNA375772	Gastric biopsy	IM	NA	NA	0.0706136	HpN
SRR5270101	HK_21DT202.v4	PRJNA375772	Gastric biopsy	SG	NA	NA	0.0968771	HpN
SRR5270103	AG35.v4	PRJNA375772	Gastric biopsy	CAN	NA	NA	0.596223	HpN
SRR5270104	AG32.v4	PRJNA375772	Gastric biopsy	CAN	NA	NA	0	HpN
SRR5270105	97HK_9T.v4	PRJNA375772	Gastric biopsy	AG	NA	NA	0.0196348	HpN
SRR5270107	29HK_34T.v4	PRJNA375772	Gastric biopsy	SG	NA	NA	0	HpN
SRR5270108	26GN.v4	PRJNA375772	Gastric biopsy	AG	NA	NA	0.00478114	HpN
SRR5270109	25GN.v4	PRJNA375772	Gastric biopsy	AG	NA	NA	0	HpN
SRR5270110	226973_2DT.v4	PRJNA375772	Gastric biopsy	AG	NA	NA	0.143068	HpN
SRR5270112	19GC212.v4	PRJNA375772	Gastric biopsy	AG	NA	NA	0.0926784	HpN
SRR5270113	124AG38.v4	PRJNA375772	Gastric biopsy	AG	NA	NA	0.0867037	HpN
SRR5270114	104HK_2FT.v4	PRJNA375772	Gastric biopsy	IM	NA	NA	0.0121326	HpN
L03	3	PRJNA678413	Gastric juice	IM	Negative	13C-UBT	0	HpN
L04	4	PRJNA678413	Gastric juice	IM	Negative	13C-UBT	0.0946794	HpN
L134	134	PRJNA678413	Gastric juice	SG	Negative	13C-UBT	0	HpN
L140	140	PRJNA678413	Gastric juice	AG	Negative	13C-UBT	0	HpN
L149	149	PRJNA678413	Gastric juice	IM	Negative	13C-UBT	0	HpN
L158	158	PRJNA678413	Gastric juice	SG	Negative	13C-UBT	0	HpN
L161	161	PRJNA678413	Gastric juice	SG	Negative	13C-UBT	0	HpN
L165	165	PRJNA678413	Gastric juice	IN	Negative	13C-UBT	0	HpN
L183	183	PRJNA678413	Gastric juice	AG	Negative	13C-UBT	0	HpN
L188	188	PRJNA678413	Gastric juice	AG	Negative	13C-UBT	0	HpN
L208	208	PRJNA678413	Gastric juice	IN	Negative	13C-UBT	0	HpN
L21	21	PRJNA678413	Gastric juice	IM	Negative	13C-UBT	0	HpN
L222	222	PRJNA678413	Gastric juice	IM	Negative	13C-UBT	0	HpN
L24	24	PRJNA678413	Gastric juice	IN	Negative	13C-UBT	0	HpN
L31	31	PRJNA678413	Gastric juice	SG	Negative	13C-UBT	0	HpN
L32	32	PRJNA678413	Gastric juice	SG	Negative	13C-UBT	0	HpN
L359	359	PRJNA678413	Gastric juice	IN	Negative	13C-UBT	0	HpN
L36	36	PRJNA678413	Gastric juice	SG	Negative	13C-UBT	0.00709455	HpN
L367	367	PRJNA678413	Gastric juice	IN	Negative	13C-UBT	0	HpN
L374	374	PRJNA678413	Gastric juice	IM	Negative	13C-UBT	0	HpN
L375	375	PRJNA678413	Gastric juice	IM	Negative	13C-UBT	0.0239546	HpN
L376	376	PRJNA678413	Gastric juice	IM	Negative	13C-UBT	0	HpN
L377	377	PRJNA678413	Gastric juice	AG	Positive	13C-UBT	0.0212872	HpN
L72	72	PRJNA678413	Gastric juice	SG	Negative	13C-UBT	0	HpN
F03	3	PRJNA678413	Stool sample	IM	Negative	13C-UBT	0	HpN
F04	4	PRJNA678413	Stool sample	IM	Negative	13C-UBT	0	HpN
F07	7	PRJNA678413	Stool sample	IN	Negative	13C-UBT	0.00504987	HpN
F09	9	PRJNA678413	Stool sample	SG	Negative	13C-UBT	0	HpN
F10	10	PRJNA678413	Stool sample	IN	Negative	13C-UBT	0.00943337	HpN
F112	112	PRJNA678413	Stool sample	IN	Negative	13C-UBT	0.0253475	HpN
F113	113	PRJNA678413	Stool sample	IN	Negative	13C-UBT	0	HpN
F134	134	PRJNA678413	Stool sample	SG	Negative	13C-UBT	0	HpN
F140	140	PRJNA678413	Stool sample	AG	Negative	13C-UBT	0	HpN
F149	149	PRJNA678413	Stool sample	IM	Negative	13C-UBT	0	HpN
F151	151	PRJNA678413	Stool sample	IM	Negative	13C-UBT	0	HpN
F155	155	PRJNA678413	Stool sample	IM	Negative	13C-UBT	0.00447554	HpN
F158	158	PRJNA678413	Stool sample	SG	Negative	13C-UBT	0.00571641	HpN
F159	159	PRJNA678413	Stool sample	IN	Negative	13C-UBT	0	HpN
F16	16	PRJNA678413	Stool sample	IM	Negative	13C-UBT	0	HpN
F161	161	PRJNA678413	Stool sample	SG	Negative	13C-UBT	0.0149876	HpN
F165	165	PRJNA678413	Stool sample	IN	Negative	13C-UBT	0	HpN
F172	172	PRJNA678413	Stool sample	AG	Negative	13C-UBT	0.00388056	HpN
F173	173	PRJNA678413	Stool sample	IM	Negative	13C-UBT	0	HpN
F183	183	PRJNA678413	Stool sample	AG	Negative	13C-UBT	0.00392357	HpN
F188	188	PRJNA678413	Stool sample	AG	Negative	13C-UBT	0	HpN
F208	208	PRJNA678413	Stool sample	IN	Negative	13C-UBT	0.0103091	HpN
F21	21	PRJNA678413	Stool sample	IM	Negative	13C-UBT	0	HpN
F222	222	PRJNA678413	Stool sample	IM	Negative	13C-UBT	0.00683247	HpN
F223	223	PRJNA678413	Stool sample	IN	Negative	13C-UBT	0	HpN
F232	232	PRJNA678413	Stool sample	IN	Negative	13C-UBT	0	HpN
F24	24	PRJNA678413	Stool sample	IN	Negative	13C-UBT	0	HpN
F29	29	PRJNA678413	Stool sample	SG	Positive	13C-UBT	0	HpN
F31	31	PRJNA678413	Stool sample	SG	Negative	13C-UBT	0.0219974	HpN
F32	32	PRJNA678413	Stool sample	SG	Negative	13C-UBT	0	HpN
F358	358	PRJNA678413	Stool sample	IN	Negative	13C-UBT	0	HpN
F359	359	PRJNA678413	Stool sample	IN	Negative	13C-UBT	0	HpN
F36	36	PRJNA678413	Stool sample	SG	Negative	13C-UBT	0	HpN
F367	367	PRJNA678413	Stool sample	IN	Negative	13C-UBT	0.0813587	HpN
F374	374	PRJNA678413	Stool sample	IM	Negative	13C-UBT	0.0326691	HpN
F375	375	PRJNA678413	Stool sample	IM	Negative	13C-UBT	0.0322165	HpN
F376	376	PRJNA678413	Stool sample	IM	Negative	13C-UBT	0.0288254	HpN
F377	377	PRJNA678413	Stool sample	AG	Positive	13C-UBT	0.0146821	HpN
F384	384	PRJNA678413	Stool sample	IM	Negative	13C-UBT	0.0330811	HpN
F39	39	PRJNA678413	Stool sample	SG	Negative	13C-UBT	0	HpN
F40	40	PRJNA678413	Stool sample	SG	Negative	13C-UBT	0.00345728	HpN
F47	47	PRJNA678413	Stool sample	IN	Positive	13C-UBT	0	HpN
F54	54	PRJNA678413	Stool sample	IN	Positive	13C-UBT	0	HpN
F55	55	PRJNA678413	Stool sample	SG	Negative	13C-UBT	0	HpN
F56	56	PRJNA678413	Stool sample	IM	Negative	13C-UBT	0	HpN
F67	67	PRJNA678413	Stool sample	IM	Negative	13C-UBT	0	HpN
F72	72	PRJNA678413	Stool sample	SG	Negative	13C-UBT	0	HpN
ERR2596974	GC.C09	PRJEB26931	Gastric biopsy	GC	Positive	13C-UBT	24.7767	HpP
ERR2596975	IM.B01	PRJEB26931	Gastric biopsy	IM	Positive	13C-UBT	74.5102	HpP
ERR2596978	IM.B04	PRJEB26931	Gastric biopsy	IM	Positive	13C-UBT	15.4327	HpP
ERR2596985	GC.C02	PRJEB26931	Gastric biopsy	GC	Positive	13C-UBT	86.2256	HpP
ERR2596992	CG.B15	PRJEB26931	Gastric biopsy	SG	Positive	13C-UBT	58.4875	HpP
ERR2596994	CG.B13	PRJEB26931	Gastric biopsy	SG	Positive	13C-UBT	6.86041	HpP
ERR2596999	CG.B18	PRJEB26931	Gastric biopsy	SG	Positive	13C-UBT	13.3412	HpP
ERR2597001	CG.A15	PRJEB26931	Gastric biopsy	SG	Positive	13C-UBT	45.5403	HpP
ERR2597007	CG.A13	PRJEB26931	Gastric biopsy	SG	Positive	13C-UBT	2.10937	HpP
ERR2597008	HIN.A09	PRJEB26931	Gastric biopsy	IN	Positive	13C-UBT	2.23874	HpP
ERR2597010	CG.A18	PRJEB26931	Gastric biopsy	SG	Positive	13C-UBT	17.3937	HpP
ERR2597016	IM.A25	PRJEB26931	Gastric biopsy	IM	Positive	13C-UBT	3.32108	HpP
ERR2597018	IM.A27	PRJEB26931	Gastric biopsy	IM	Positive	13C-UBT	34.5677	HpP
ERR2597019	LIN.C22	PRJEB26931	Gastric biopsy	IN	Positive	13C-UBT	4.88727	HpP
ERR2597020	HIN.B25	PRJEB26931	Gastric biopsy	IN	Positive	13C-UBT	4.82346	HpP
ERR2597023	HIN.B20	PRJEB26931	Gastric biopsy	IN	Positive	13C-UBT	94.2209	HpP
ERR2597025	LIN.A21	PRJEB26931	Gastric biopsy	IN	Positive	13C-UBT	4.67764	HpP
ERR2597026	HIN.B23	PRJEB26931	Gastric biopsy	IN	Positive	13C-UBT	3.93479	HpP
ERR2597028	IM.B18	PRJEB26931	Gastric biopsy	IM	Positive	13C-UBT	34.9367	HpP
ERR2597029	IM.B17	PRJEB26931	Gastric biopsy	IM	Positive	13C-UBT	57.5899	HpP
ERR2597035	IM.B11	PRJEB26931	Gastric biopsy	IM	Positive	13C-UBT	2.19167	HpP
ERR2597041	GC.C08	PRJEB26931	Gastric biopsy	GC	Positive	13C-UBT	93.1232	HpP
ERR2597042	GC.C06	PRJEB26931	Gastric biopsy	GC	Positive	13C-UBT	16.5955	HpP
ERR2597044	CG.A03	PRJEB26931	Gastric biopsy	SG	Positive	13C-UBT	81.6815	HpP
ERR2597049	CG.A06	PRJEB26931	Gastric biopsy	SG	Positive	13C-UBT	63.7605	HpP
ERR2597051	CG.A04	PRJEB26931	Gastric biopsy	SG	Positive	13C-UBT	55.9374	HpP
ERR2597055	GC.B25	PRJEB26931	Gastric biopsy	GC	Positive	13C-UBT	32.4074	HpP
ERR2597058	HIN.B18	PRJEB26931	Gastric biopsy	IN	Positive	13C-UBT	6.01111	HpP
ERR2597063	GC.C25	PRJEB26931	Gastric biopsy	GC	Positive	13C-UBT	1.21134	HpP
ERR2597068	IM.B07	PRJEB26931	Gastric biopsy	IM	Positive	13C-UBT	3.48082	HpP
ERR2597070	IM.A11	PRJEB26931	Gastric biopsy	IM	Positive	13C-UBT	1.69131	HpP
ERR2597074	GC.B02	PRJEB26931	Gastric biopsy	GC	Positive	13C-UBT	78.4662	HpP
ERR2597078	GC.B06	PRJEB26931	Gastric biopsy	GC	Positive	13C-UBT	78.5974	HpP
ERR2597079	LIN.C11	PRJEB26931	Gastric biopsy	IN	Positive	13C-UBT	8.90024	HpP
ERR2597080	GC.B08	PRJEB26931	Gastric biopsy	GC	Positive	13C-UBT	89.2329	HpP
ERR2597081	GC.B09	PRJEB26931	Gastric biopsy	GC	Positive	13C-UBT	96.4841	HpP
ERR2597082	HIN.C17	PRJEB26931	Gastric biopsy	IN	Positive	13C-UBT	55.2029	HpP
ERR2597093	HIN.C20	PRJEB26931	Gastric biopsy	IN	Positive	13C-UBT	90.7597	HpP
ERR2597096	HIN.A01	PRJEB26931	Gastric biopsy	IN	Positive	13C-UBT	12.4489	HpP
ERR2597097	HIN.A03	PRJEB26931	Gastric biopsy	IN	Positive	13C-UBT	66.6931	HpP
ERR2597101	GC.A25	PRJEB26931	Gastric biopsy	GC	Positive	13C-UBT	50.9084	HpP
ERR2597102	GC.A24	PRJEB26931	Gastric biopsy	GC	Positive	13C-UBT	93.5415	HpP
ERR2597107	IM.A01	PRJEB26931	Gastric biopsy	IM	Positive	13C-UBT	54.4678	HpP
ERR2597108	LIN.A02	PRJEB26931	Gastric biopsy	IN	Positive	13C-UBT	3.34704	HpP
ERR2597109	IM.A07	PRJEB26931	Gastric biopsy	IM	Positive	13C-UBT	3.06815	HpP
ERR2597110	LIN.A04	PRJEB26931	Gastric biopsy	IN	Positive	13C-UBT	13.5353	HpP
ERR2597114	GC.B19	PRJEB26931	Gastric biopsy	GC	Positive	13C-UBT	94.2324	HpP
ERR2597115	GC.B18	PRJEB26931	Gastric biopsy	GC	Positive	13C-UBT	76.3443	HpP
ERR2597117	GC.B16	PRJEB26931	Gastric biopsy	GC	Positive	13C-UBT	93.5582	HpP
ERR2597118	LIN.B22	PRJEB26931	Gastric biopsy	IN	Positive	13C-UBT	4.71631	HpP
ERR2597121	GC.B12	PRJEB26931	Gastric biopsy	GC	Positive	13C-UBT	12.7456	HpP
ERR2597122	GC.B11	PRJEB26931	Gastric biopsy	GC	Positive	13C-UBT	92.811	HpP
ERR2597123	GC.B10	PRJEB26931	Gastric biopsy	GC	Positive	13C-UBT	1.05384	HpP
ERR2597124	IM.B27	PRJEB26931	Gastric biopsy	IM	Positive	13C-UBT	54.6654	HpP
ERR2597126	LIN.B19	PRJEB26931	Gastric biopsy	IN	Positive	13C-UBT	4.7249	HpP
ERR2597127	HIN.A18	PRJEB26931	Gastric biopsy	IN	Positive	13C-UBT	5.59744	HpP
ERR2597130	HIN.A12	PRJEB26931	Gastric biopsy	IN	Positive	13C-UBT	1.94754	HpP
ERR2597134	HIN.A17	PRJEB26931	Gastric biopsy	IN	Positive	13C-UBT	60.9907	HpP
ERR2597138	LIN.B11	PRJEB26931	Gastric biopsy	IN	Positive	13C-UBT	3.94195	HpP
ERR2597139	GC.A19	PRJEB26931	Gastric biopsy	GC	Positive	13C-UBT	87.6519	HpP
ERR2597146	GC.A11	PRJEB26931	Gastric biopsy	GC	Positive	13C-UBT	67.0168	HpP
ERR2597147	GC.A12	PRJEB26931	Gastric biopsy	GC	Positive	13C-UBT	3.13068	HpP
ERR2597150	LIN.B21	PRJEB26931	Gastric biopsy	IN	Positive	13C-UBT	40.5037	HpP
ERR2597152	IM.A18	PRJEB26931	Gastric biopsy	IM	Positive	13C-UBT	20.5329	HpP
ERR2597153	LIN.C19	PRJEB26931	Gastric biopsy	IN	Positive	13C-UBT	7.74715	HpP
ERR2597154	IM.B25	PRJEB26931	Gastric biopsy	IM	Positive	13C-UBT	7.09152	HpP
ERR2597156	HIN.B17	PRJEB26931	Gastric biopsy	IN	Positive	13C-UBT	51.4255	HpP
ERR2597158	HIN.A23	PRJEB26931	Gastric biopsy	IN	Positive	13C-UBT	3.86909	HpP
ERR2597160	LIN.C21	PRJEB26931	Gastric biopsy	IN	Positive	13C-UBT	13.4672	HpP
ERR2597166	HIN.B03	PRJEB26931	Gastric biopsy	IN	Positive	13C-UBT	27.9738	HpP
ERR2597167	HIN.B01	PRJEB26931	Gastric biopsy	IN	Positive	13C-UBT	66.1351	HpP
ERR2597175	HIN.B09	PRJEB26931	Gastric biopsy	IN	Positive	13C-UBT	15.7337	HpP
ERR2597176	LIN.B02	PRJEB26931	Gastric biopsy	IN	Positive	13C-UBT	15.3644	HpP
ERR2597177	GC.A09	PRJEB26931	Gastric biopsy	GC	Positive	13C-UBT	86.8309	HpP
ERR2597180	HIN.A25	PRJEB26931	Gastric biopsy	IN	Positive	13C-UBT	4.78628	HpP
ERR2597181	LIN.B04	PRJEB26931	Gastric biopsy	IN	Positive	13C-UBT	61.086	HpP
ERR2597187	HIN.C03	PRJEB26931	Gastric biopsy	IN	Positive	13C-UBT	40.5547	HpP
ERR2597188	GC.A06	PRJEB26931	Gastric biopsy	GC	Positive	13C-UBT	93.3475	HpP
ERR2597189	HIN.C01	PRJEB26931	Gastric biopsy	IN	Positive	13C-UBT	10.6194	HpP
ERR2597192	HIN.A20	PRJEB26931	Gastric biopsy	IN	Positive	13C-UBT	89.0779	HpP
ERR2597200	IM.B26	PRJEB26931	Gastric biopsy	IM	Positive	13C-UBT	8.34699	HpP
ERR2597201	HIN.B12	PRJEB26931	Gastric biopsy	IN	Positive	13C-UBT	10.5061	HpP
ERR2597211	LIN.A11	PRJEB26931	Gastric biopsy	IN	Positive	13C-UBT	16.5663	HpP
ERR2597220	HIN.C18	PRJEB26931	Gastric biopsy	IN	Positive	13C-UBT	4.98397	HpP
ERR2597225	IM.A26	PRJEB26931	Gastric biopsy	IM	Positive	13C-UBT	3.8475	HpP
ERR2597233	GC.A08	PRJEB26931	Gastric biopsy	GC	Positive	13C-UBT	93.4672	HpP
ERR2597234	IM.A17	PRJEB26931	Gastric biopsy	IM	Positive	13C-UBT	24.5121	HpP
ERR2597240	IM.A04	PRJEB26931	Gastric biopsy	IM	Positive	13C-UBT	2.51275	HpP
ERR2597245	HIN.C09	PRJEB26931	Gastric biopsy	IN	Positive	13C-UBT	1.87778	HpP
ERR2597248	LIN.C02	PRJEB26931	Gastric biopsy	IN	Positive	13C-UBT	2.16899	HpP
ERR2597256	HIN.C23	PRJEB26931	Gastric biopsy	IN	Positive	13C-UBT	2.22722	HpP
ERR2597257	HIN.C25	PRJEB26931	Gastric biopsy	IN	Positive	13C-UBT	5.31924	HpP
ERR2597261	GC.C19	PRJEB26931	Gastric biopsy	GC	Positive	13C-UBT	57.2764	HpP
ERR2597263	GC.C12	PRJEB26931	Gastric biopsy	GC	Positive	13C-UBT	4.23144	HpP
ERR2597266	GC.C11	PRJEB26931	Gastric biopsy	GC	Positive	13C-UBT	1.50387	HpP
ERR2597267	GC.C16	PRJEB26931	Gastric biopsy	GC	Positive	13C-UBT	96.409	HpP
ERR2597270	LIN.C04	PRJEB26931	Gastric biopsy	IN	Positive	13C-UBT	10.1441	HpP
ERR2597278	CG.B03	PRJEB26931	Gastric biopsy	SG	Positive	13C-UBT	72.8765	HpP
ERR2597279	CG.B04	PRJEB26931	Gastric biopsy	SG	Positive	13C-UBT	74.5507	HpP
ERR2597281	CG.B06	PRJEB26931	Gastric biopsy	SG	Positive	13C-UBT	37.4661	HpP
M103	103	PRJNA678413	Gastric biopsy	IM	Positive	13C-UBT	80.8396	HpP
M132	132	PRJNA678413	Gastric biopsy	IM	Positive	13C-UBT	92.5841	HpP
M162	162	PRJNA678413	Gastric biopsy	AG	Positive	13C-UBT	87.9079	HpP
M18	18	PRJNA678413	Gastric biopsy	IN	Positive	13C-UBT	2.05812	HpP
M237	237	PRJNA678413	Gastric biopsy	AG	Positive	13C-UBT	77.6035	HpP
M303	303	PRJNA678413	Gastric biopsy	AG	Positive	13C-UBT	30.3968	HpP
M334	334	PRJNA678413	Gastric biopsy	IN	Positive	13C-UBT	67.6473	HpP
M372	372	PRJNA678413	Gastric biopsy	AG	Positive	13C-UBT	94.9085	HpP
M386	386	PRJNA678413	Gastric biopsy	IM	Positive	13C-UBT	99.9166	HpP
M390	390	PRJNA678413	Gastric biopsy	IM	Positive	13C-UBT	98.2915	HpP
M42	42	PRJNA678413	Gastric biopsy	IN	Positive	13C-UBT	3.11537	HpP
M57	57	PRJNA678413	Gastric biopsy	AG	Positive	13C-UBT	99.7231	HpP
M58	58	PRJNA678413	Gastric biopsy	IM	Positive	13C-UBT	99.7013	HpP
M62	62	PRJNA678413	Gastric biopsy	IM	Positive	13C-UBT	1.68804	HpP
M90	90	PRJNA678413	Gastric biopsy	SG	Positive	13C-UBT	88.21	HpP
L103	103	PRJNA678413	Gastric juice	IM	Positive	13C-UBT	0	HpP
L132	132	PRJNA678413	Gastric juice	IM	Positive	13C-UBT	0.107176	HpP
L162	162	PRJNA678413	Gastric juice	AG	Positive	13C-UBT	0	HpP
L18	18	PRJNA678413	Gastric juice	IN	Positive	13C-UBT	0.00527111	HpP
L237	237	PRJNA678413	Gastric juice	AG	Positive	13C-UBT	0	HpP
L303	303	PRJNA678413	Gastric juice	AG	Positive	13C-UBT	0	HpP
L372	372	PRJNA678413	Gastric juice	AG	Positive	13C-UBT	2.0819	HpP
L390	390	PRJNA678413	Gastric juice	IM	Positive	13C-UBT	19.3057	HpP
F103	103	PRJNA678413	Stool sample	IM	Positive	13C-UBT	0.00810045	HpP
F132	132	PRJNA678413	Stool sample	IM	Positive	13C-UBT	0	HpP
F162	162	PRJNA678413	Stool sample	AG	Positive	13C-UBT	0.00882087	HpP
F18	18	PRJNA678413	Stool sample	IN	Positive	13C-UBT	0	HpP
F237	237	PRJNA678413	Stool sample	AG	Positive	13C-UBT	0	HpP
F303	303	PRJNA678413	Stool sample	AG	Positive	13C-UBT	0	HpP
F334	334	PRJNA678413	Stool sample	IN	Positive	13C-UBT	0	HpP
F372	372	PRJNA678413	Stool sample	AG	Positive	13C-UBT	0.0107452	HpP
F386	386	PRJNA678413	Stool sample	IM	Positive	13C-UBT	0.0201167	HpP
F390	390	PRJNA678413	Stool sample	IM	Positive	13C-UBT	0.0581987	HpP
F42	42	PRJNA678413	Stool sample	IN	Positive	13C-UBT	0	HpP
F57	57	PRJNA678413	Stool sample	AG	Positive	13C-UBT	0	HpP
F58	58	PRJNA678413	Stool sample	IM	Positive	13C-UBT	0.0144587	HpP
F62	62	PRJNA678413	Stool sample	IM	Positive	13C-UBT	0.0140817	HpP
F90	90	PRJNA678413	Stool sample	SG	Positive	13C-UBT	0.00405063	HpP
ERR2596980	IM.B06	PRJEB26931	Gastric biopsy	IM	Negative	13C-UBT	52.1539	NA
ERR2596988	GC.B28	PRJEB26931	Gastric biopsy	GC	Negative	13C-UBT	89.886	NA
ERR2596991	CG.B16	PRJEB26931	Gastric biopsy	SG	Negative	13C-UBT	30.8086	NA
ERR2596993	CG.B14	PRJEB26931	Gastric biopsy	SG	Negative	13C-UBT	1.33209	NA
ERR2596996	CG.B10	PRJEB26931	Gastric biopsy	SG	Negative	13C-UBT	29.1415	NA
ERR2596997	GC.B07	PRJEB26931	Gastric biopsy	GC	Negative	13C-UBT	95.073	NA
ERR2597000	CG.A14	PRJEB26931	Gastric biopsy	SG	Negative	13C-UBT	1.39357	NA
ERR2597002	CG.A16	PRJEB26931	Gastric biopsy	SG	Negative	13C-UBT	22.8231	NA
ERR2597003	CG.A17	PRJEB26931	Gastric biopsy	SG	Negative	13C-UBT	2.33597	NA
ERR2597004	CG.A10	PRJEB26931	Gastric biopsy	SG	Negative	13C-UBT	23.8797	NA
ERR2597011	CG.A19	PRJEB26931	Gastric biopsy	SG	Negative	13C-UBT	4.04203	NA
ERR2597012	IM.A21	PRJEB26931	Gastric biopsy	IM	Negative	13C-UBT	8.18483	NA
ERR2597013	LIN.C24	PRJEB26931	Gastric biopsy	IN	Negative	13C-UBT	2.59771	NA
ERR2597015	IM.A22	PRJEB26931	Gastric biopsy	IM	Negative	13C-UBT	2.02161	NA
ERR2597017	IM.A24	PRJEB26931	Gastric biopsy	IM	Negative	13C-UBT	47.3011	NA
ERR2597022	LIN.A24	PRJEB26931	Gastric biopsy	IN	Negative	13C-UBT	2.53187	NA
ERR2597027	IM.B19	PRJEB26931	Gastric biopsy	IM	Negative	13C-UBT	2.01847	NA
ERR2597030	HC.A21	PRJEB26931	Gastric biopsy	HC	Negative	13C-UBT	5.09777	NA
ERR2597031	IM.B15	PRJEB26931	Gastric biopsy	IM	Negative	13C-UBT	7.11094	NA
ERR2597032	IM.B14	PRJEB26931	Gastric biopsy	IM	Negative	13C-UBT	2.03766	NA
ERR2597033	IM.B13	PRJEB26931	Gastric biopsy	IM	Negative	13C-UBT	2.5365	NA
ERR2597034	IM.B12	PRJEB26931	Gastric biopsy	IM	Negative	13C-UBT	36.2763	NA
ERR2597036	IM.B10	PRJEB26931	Gastric biopsy	IM	Negative	13C-UBT	2.15581	NA
ERR2597038	HIN.A06	PRJEB26931	Gastric biopsy	IN	Negative	13C-UBT	3.00763	NA
ERR2597039	LIN.A05	PRJEB26931	Gastric biopsy	IN	Negative	13C-UBT	2.75856	NA
ERR2597045	CG.A02	PRJEB26931	Gastric biopsy	SG	Negative	13C-UBT	5.99823	NA
ERR2597046	CG.A01	PRJEB26931	Gastric biopsy	SG	Negative	13C-UBT	6.54719	NA
ERR2597047	IM.B03	PRJEB26931	Gastric biopsy	IM	Negative	13C-UBT	3.94932	NA
ERR2597048	CG.A07	PRJEB26931	Gastric biopsy	SG	Negative	13C-UBT	12.1689	NA
ERR2597050	CG.A05	PRJEB26931	Gastric biopsy	SG	Negative	13C-UBT	7.80533	NA
ERR2597053	CG.A09	PRJEB26931	Gastric biopsy	SG	Negative	13C-UBT	2.05124	NA
ERR2597054	CG.A08	PRJEB26931	Gastric biopsy	SG	Negative	13C-UBT	2.22507	NA
ERR2597056	IM.B05	PRJEB26931	Gastric biopsy	IM	Negative	13C-UBT	2.20104	NA
ERR2597060	GC.C20	PRJEB26931	Gastric biopsy	GC	Negative	13C-UBT	3.43213	NA
ERR2597062	IM.A19	PRJEB26931	Gastric biopsy	IM	Negative	13C-UBT	2.72333	NA
ERR2597065	HIN.B10	PRJEB26931	Gastric biopsy	IN	Negative	13C-UBT	8.4817	NA
ERR2597066	IM.A15	PRJEB26931	Gastric biopsy	IM	Negative	13C-UBT	1.9036	NA
ERR2597069	IM.A10	PRJEB26931	Gastric biopsy	IM	Negative	13C-UBT	3.44505	NA
ERR2597071	IM.A12	PRJEB26931	Gastric biopsy	IM	Negative	13C-UBT	17.3294	NA
ERR2597073	HC.B23	PRJEB26931	Gastric biopsy	HC	Negative	13C-UBT	5.3661	NA
ERR2597083	HC.B21	PRJEB26931	Gastric biopsy	HC	Negative	13C-UBT	8.59098	NA
ERR2597085	HC.B20	PRJEB26931	Gastric biopsy	HC	Negative	13C-UBT	7.84653	NA
ERR2597087	LIN.C05	PRJEB26931	Gastric biopsy	IN	Negative	13C-UBT	3.12619	NA
ERR2597090	IM.A03	PRJEB26931	Gastric biopsy	IM	Negative	13C-UBT	1.73636	NA
ERR2597092	HIN.A08	PRJEB26931	Gastric biopsy	IN	Negative	13C-UBT	3.24306	NA
ERR2597094	HIN.A07	PRJEB26931	Gastric biopsy	IN	Negative	13C-UBT	2.76337	NA
ERR2597098	GC.A21	PRJEB26931	Gastric biopsy	GC	Negative	13C-UBT	2.14106	NA
ERR2597100	IM.A08	PRJEB26931	Gastric biopsy	IM	Negative	13C-UBT	30.4481	NA
ERR2597103	GC.A27	PRJEB26931	Gastric biopsy	GC	Negative	13C-UBT	2.08103	NA
ERR2597106	IM.A02	PRJEB26931	Gastric biopsy	IM	Negative	13C-UBT	2.10449	NA
ERR2597111	IM.A05	PRJEB26931	Gastric biopsy	IM	Negative	13C-UBT	2.50712	NA
ERR2597112	IM.B08	PRJEB26931	Gastric biopsy	IM	Negative	13C-UBT	27.2066	NA
ERR2597113	GC.A07	PRJEB26931	Gastric biopsy	GC	Negative	13C-UBT	77.9927	NA
ERR2597120	LIN.B24	PRJEB26931	Gastric biopsy	IN	Negative	13C-UBT	3.21748	NA
ERR2597133	CG.B21	PRJEB26931	Gastric biopsy	SG	Negative	13C-UBT	1.68574	NA
ERR2597148	GC.A13	PRJEB26931	Gastric biopsy	GC	Negative	13C-UBT	1.51027	NA
ERR2597162	HIN.B06	PRJEB26931	Gastric biopsy	IN	Negative	13C-UBT	2.95885	NA
ERR2597163	HIN.B07	PRJEB26931	Gastric biopsy	IN	Negative	13C-UBT	2.82466	NA
ERR2597164	HC.A08	PRJEB26931	Gastric biopsy	HC	Negative	13C-UBT	4.29474	NA
ERR2597165	HC.A09	PRJEB26931	Gastric biopsy	HC	Negative	13C-UBT	2.34082	NA
ERR2597170	IM.A14	PRJEB26931	Gastric biopsy	IM	Negative	13C-UBT	1.28041	NA
ERR2597173	IM.A16	PRJEB26931	Gastric biopsy	IM	Negative	13C-UBT	2.21304	NA
ERR2597174	HIN.B08	PRJEB26931	Gastric biopsy	IN	Negative	13C-UBT	3.02777	NA
ERR2597178	GC.C28	PRJEB26931	Gastric biopsy	GC	Negative	13C-UBT	69.5944	NA
ERR2597179	IM.A09	PRJEB26931	Gastric biopsy	IM	Negative	13C-UBT	5.50007	NA
ERR2597182	LIN.B05	PRJEB26931	Gastric biopsy	IN	Negative	13C-UBT	3.21915	NA
ERR2597184	HIN.C06	PRJEB26931	Gastric biopsy	IN	Negative	13C-UBT	2.07463	NA
ERR2597186	IM.B02	PRJEB26931	Gastric biopsy	IM	Negative	13C-UBT	3.756	NA
ERR2597191	HC.B12	PRJEB26931	Gastric biopsy	HC	Negative	13C-UBT	7.71798	NA
ERR2597193	HC.B10	PRJEB26931	Gastric biopsy	HC	Negative	13C-UBT	33.0284	NA
ERR2597194	HC.B16	PRJEB26931	Gastric biopsy	HC	Negative	13C-UBT	78.1499	NA
ERR2597196	HC.B14	PRJEB26931	Gastric biopsy	HC	Negative	13C-UBT	12.11	NA
ERR2597197	HC.B15	PRJEB26931	Gastric biopsy	HC	Negative	13C-UBT	4.47042	NA
ERR2597198	HC.B18	PRJEB26931	Gastric biopsy	HC	Negative	13C-UBT	76.0426	NA
ERR2597202	IM.A06	PRJEB26931	Gastric biopsy	IM	Negative	13C-UBT	43.3317	NA
ERR2597203	IM.B09	PRJEB26931	Gastric biopsy	IM	Negative	13C-UBT	24.881	NA
ERR2597205	IM.B24	PRJEB26931	Gastric biopsy	IM	Negative	13C-UBT	74.1638	NA
ERR2597212	HC.A11	PRJEB26931	Gastric biopsy	HC	Negative	13C-UBT	2.50664	NA
ERR2597214	HC.A13	PRJEB26931	Gastric biopsy	HC	Negative	13C-UBT	50.5038	NA
ERR2597218	CG.B20	PRJEB26931	Gastric biopsy	SG	Negative	13C-UBT	1.35708	NA
ERR2597219	HC.A16	PRJEB26931	Gastric biopsy	HC	Negative	13C-UBT	91.413	NA
ERR2597221	IM.B20	PRJEB26931	Gastric biopsy	IM	Negative	13C-UBT	21.266	NA
ERR2597222	IM.A20	PRJEB26931	Gastric biopsy	IM	Negative	13C-UBT	17.1559	NA
ERR2597223	CG.A21	PRJEB26931	Gastric biopsy	SG	Negative	13C-UBT	1.40157	NA
ERR2597224	CG.A20	PRJEB26931	Gastric biopsy	SG	Negative	13C-UBT	1.41212	NA
ERR2597226	IM.B21	PRJEB26931	Gastric biopsy	IM	Negative	13C-UBT	49.6228	NA
ERR2597235	IM.B23	PRJEB26931	Gastric biopsy	IM	Negative	13C-UBT	2.33886	NA
ERR2597236	HC.B07	PRJEB26931	Gastric biopsy	HC	Negative	13C-UBT	3.99371	NA
ERR2597241	HC.A24	PRJEB26931	Gastric biopsy	HC	Negative	13C-UBT	31.5279	NA
ERR2597244	HC.A20	PRJEB26931	Gastric biopsy	HC	Negative	13C-UBT	7.61079	NA
ERR2597246	HC.A22	PRJEB26931	Gastric biopsy	HC	Negative	13C-UBT	37.7766	NA
ERR2597249	HIN.C08	PRJEB26931	Gastric biopsy	IN	Negative	13C-UBT	3.28173	NA
ERR2597252	HIN.C07	PRJEB26931	Gastric biopsy	IN	Negative	13C-UBT	2.72505	NA
ERR2597253	GC.B27	PRJEB26931	Gastric biopsy	GC	Negative	13C-UBT	42.4675	NA
ERR2597254	GC.A28	PRJEB26931	Gastric biopsy	GC	Negative	13C-UBT	93.1878	NA
ERR2597258	IM.B22	PRJEB26931	Gastric biopsy	IM	Negative	13C-UBT	1.47041	NA
ERR2597259	IM.B16	PRJEB26931	Gastric biopsy	IM	Negative	13C-UBT	1.1271	NA
ERR2597272	HC.B13	PRJEB26931	Gastric biopsy	HC	Negative	13C-UBT	43.0895	NA
ERR2597274	CG.B08	PRJEB26931	Gastric biopsy	SG	Negative	13C-UBT	3.35248	NA
ERR2597275	CG.B09	PRJEB26931	Gastric biopsy	SG	Negative	13C-UBT	3.99844	NA
ERR2597276	CG.B01	PRJEB26931	Gastric biopsy	SG	Negative	13C-UBT	16.2701	NA
ERR2597277	CG.B02	PRJEB26931	Gastric biopsy	SG	Negative	13C-UBT	5.52027	NA
ERR2597280	CG.B05	PRJEB26931	Gastric biopsy	SG	Negative	13C-UBT	7.73568	NA
ERR2597282	CG.B07	PRJEB26931	Gastric biopsy	SG	Negative	13C-UBT	37.2414	NA
M114	114	PRJNA678413	Gastric biopsy	IM	Negative	13C-UBT	63.4809	NA
M170	170	PRJNA678413	Gastric biopsy	IM	Negative	13C-UBT	63.1958	NA
M319	319	PRJNA678413	Gastric biopsy	IN	Negative	13C-UBT	42.4591	NA
M65	65	PRJNA678413	Gastric biopsy	SG	Negative	13C-UBT	98.6538	NA
SRR5269744	YJ_N6.v4	PRJNA375772	Gastric biopsy	CAN	NA	NA	1.83385	NA
SRR5269745	YJ_N5.v4	PRJNA375772	Gastric biopsy	CAN	NA	NA	1.07121	NA
SRR5269746	YJ_N4.v4	PRJNA375772	Gastric biopsy	CAN	NA	NA	2.99966	NA
SRR5269747	YJ_N3.v4	PRJNA375772	Gastric biopsy	CAN	NA	NA	11.69	NA
SRR5269748	YJ_N2.v4	PRJNA375772	Gastric biopsy	CAN	NA	NA	1.05377	NA
SRR5269750	YJ_N_21.v4	PRJNA375772	Gastric biopsy	CAN	NA	NA	19.7827	NA
SRR5269751	YJ_N_20.v4	PRJNA375772	Gastric biopsy	AG	NA	NA	2.56297	NA
SRR5269752	YJ_N_19.v4	PRJNA375772	Gastric biopsy	SG	NA	NA	2.08467	NA
SRR5269753	YJ_Ca6.v4	PRJNA375772	Gastric biopsy	GC	NA	NA	1.04762	NA
SRR5269754	YJ_Ca5.v4	PRJNA375772	Gastric biopsy	GC	NA	NA	7.59883	NA
SRR5269755	YJ_Ca4.v4	PRJNA375772	Gastric biopsy	GC	NA	NA	1.57088	NA
SRR5269756	YJ_Ca3.v4	PRJNA375772	Gastric biopsy	GC	NA	NA	1.27065	NA
SRR5269757	YJ_Ca2.v4	PRJNA375772	Gastric biopsy	GC	NA	NA	1.41927	NA
SRR5269758	YJ_ca21.v4	PRJNA375772	Gastric biopsy	GC	NA	NA	3.97442	NA
SRR5269760	YJ_Ca_20.v4	PRJNA375772	Gastric biopsy	AG	NA	NA	2.65549	NA
SRR5269761	YJ_Ca_19.v4	PRJNA375772	Gastric biopsy	SG	NA	NA	3.99129	NA
SRR5269762	NAG47.v4	PRJNA375772	Gastric biopsy	SG	NA	NA	10.5497	NA
SRR5269763	NAG46.v4	PRJNA375772	Gastric biopsy	SG	NA	NA	7.9452	NA
SRR5269764	NAG45.v4	PRJNA375772	Gastric biopsy	SG	NA	NA	3.72096	NA
SRR5269765	NAG44.v4	PRJNA375772	Gastric biopsy	SG	NA	NA	4.29436	NA
SRR5269766	NAG43.v4	PRJNA375772	Gastric biopsy	SG	NA	NA	1.49127	NA
SRR5269767	NAG41.v4	PRJNA375772	Gastric biopsy	SG	NA	NA	1.51119	NA
SRR5269768	NAG35.v4	PRJNA375772	Gastric biopsy	SG	NA	NA	27.8849	NA
SRR5269769	HK_9_Dou.v4	PRJNA375772	Gastric biopsy	AG	NA	NA	3.64394	NA
SRR5269770	HK_8_T.v4	PRJNA375772	Gastric biopsy	IM	NA	NA	63.8957	NA
SRR5269771	HK_8_Dou.v4	PRJNA375772	Gastric biopsy	IM	NA	NA	38.3705	NA
SRR5269772	HK_8_Di.v4	PRJNA375772	Gastric biopsy	IM	NA	NA	38.9166	NA
SRR5269773	HK_7_T.v4	PRJNA375772	Gastric biopsy	SG	NA	NA	6.76474	NA
SRR5269774	HK_7_Dou.v4	PRJNA375772	Gastric biopsy	SG	NA	NA	11.0576	NA
SRR5269775	HK_7_Di.v4	PRJNA375772	Gastric biopsy	SG	NA	NA	15.5785	NA
SRR5269776	HK_6_T.v4	PRJNA375772	Gastric biopsy	IM	NA	NA	6.43685	NA
SRR5269777	HK_6_Dou.v4	PRJNA375772	Gastric biopsy	IM	NA	NA	12.9282	NA
SRR5269778	HK_6_Di.v4	PRJNA375772	Gastric biopsy	IM	NA	NA	3.95022	NA
SRR5269779	HK_5_T.v4	PRJNA375772	Gastric biopsy	IM	NA	NA	4.77756	NA
SRR5269780	HK_5_Dou.v4	PRJNA375772	Gastric biopsy	IM	NA	NA	5.36311	NA
SRR5269781	HK_5_Di.v4	PRJNA375772	Gastric biopsy	IM	NA	NA	18.9683	NA
SRR5269782	HK_4_T.v4	PRJNA375772	Gastric biopsy	AG	NA	NA	5.12404	NA
SRR5269783	HK_4_Dou.v4	PRJNA375772	Gastric biopsy	AG	NA	NA	5.67437	NA
SRR5269784	HK_4_Di.v4	PRJNA375772	Gastric biopsy	AG	NA	NA	6.33889	NA
SRR5269788	HK_37_T.v4	PRJNA375772	Gastric biopsy	IM	NA	NA	6.00287	NA
SRR5269789	HK_37_Dou.v4	PRJNA375772	Gastric biopsy	IM	NA	NA	6.47693	NA
SRR5269790	HK_37_Di.v4	PRJNA375772	Gastric biopsy	IM	NA	NA	1.67132	NA
SRR5269791	HK_36_T.v4	PRJNA375772	Gastric biopsy	AG	NA	NA	1.84904	NA
SRR5269796	HK_34_Dou.v4	PRJNA375772	Gastric biopsy	SG	NA	NA	4.87932	NA
SRR5269798	HK_33_T.v4	PRJNA375772	Gastric biopsy	AG	NA	NA	6.13264	NA
SRR5269799	HK_33_Dou.v4	PRJNA375772	Gastric biopsy	AG	NA	NA	4.62234	NA
SRR5269800	HK_33_Di.v4	PRJNA375772	Gastric biopsy	AG	NA	NA	1.56201	NA
SRR5269801	HK_31_T.v4	PRJNA375772	Gastric biopsy	AG	NA	NA	16.885	NA
SRR5269802	HK_31_Dou.v4	PRJNA375772	Gastric biopsy	AG	NA	NA	20.5336	NA
SRR5269803	HK_31_Di.v4	PRJNA375772	Gastric biopsy	AG	NA	NA	39.1819	NA
SRR5269804	HK_3_T.v4	PRJNA375772	Gastric biopsy	IM	NA	NA	3.75166	NA
SRR5269805	HK_3_Dou.v4	PRJNA375772	Gastric biopsy	IM	NA	NA	17.9782	NA
SRR5269806	HK_3_Di.v4	PRJNA375772	Gastric biopsy	IM	NA	NA	31.7869	NA
SRR5269807	AG51.v4	PRJNA375772	Gastric biopsy	SG	NA	NA	2.73169	NA
SRR5269808	AG50X.v4	PRJNA375772	Gastric biopsy	SG	NA	NA	30.5867	NA
SRR5269809	AG50.v4	PRJNA375772	Gastric biopsy	SG	NA	NA	64.1576	NA
SRR5269812	AG36.v4	PRJNA375772	Gastric biopsy	CAN	NA	NA	15.1931	NA
SRR5269813	973_22_T.v4	PRJNA375772	Gastric biopsy	SG	NA	NA	8.79335	NA
SRR5269814	973_22_Di.v4	PRJNA375772	Gastric biopsy	SG	NA	NA	2.51786	NA
SRR5269816	973_21_Dou.v4	PRJNA375772	Gastric biopsy	SG	NA	NA	1.56759	NA
SRR5269818	973_20_T.v4	PRJNA375772	Gastric biopsy	AG	NA	NA	12.177	NA
SRR5269819	973_20_Dou.v4	PRJNA375772	Gastric biopsy	AG	NA	NA	14.8758	NA
SRR5269820	973_20_Di.v4	PRJNA375772	Gastric biopsy	AG	NA	NA	23.2293	NA
SRR5269821	973_19_T.v4	PRJNA375772	Gastric biopsy	AG	NA	NA	2.54484	NA
SRR5269822	973_19_Dou.v4	PRJNA375772	Gastric biopsy	AG	NA	NA	3.84535	NA
SRR5269824	973_18_T.v4	PRJNA375772	Gastric biopsy	SG	NA	NA	3.47062	NA
SRR5269825	973_18_Dou.v4	PRJNA375772	Gastric biopsy	SG	NA	NA	1.01062	NA
SRR5269829	23GC.v4	PRJNA375772	Gastric biopsy	AG	NA	NA	2.51924	NA
SRR5269830	16GN.v4	PRJNA375772	Gastric biopsy	AG	NA	NA	3.24939	NA
SRR5269831	16GC.v4	PRJNA375772	Gastric biopsy	AG	NA	NA	3.14157	NA
SRR5269832	12GC.v4	PRJNA375772	Gastric biopsy	AG	NA	NA	7.33701	NA
SRR5269833	10GN.v4	PRJNA375772	Gastric biopsy	AG	NA	NA	1.26755	NA
SRR5269834	10GC.v4	PRJNA375772	Gastric biopsy	AG	NA	NA	2.57989	NA
SRR5269836	NAG8.v4	PRJNA375772	Gastric biopsy	SG	NA	NA	24.706	NA
SRR5269837	NAG7.v4	PRJNA375772	Gastric biopsy	SG	NA	NA	3.90259	NA
SRR5269838	NAG6.v4	PRJNA375772	Gastric biopsy	SG	NA	NA	11.6	NA
SRR5269839	NAG5.v4	PRJNA375772	Gastric biopsy	SG	NA	NA	1.15004	NA
SRR5269840	NAG50.v4	PRJNA375772	Gastric biopsy	SG	NA	NA	1.59172	NA
SRR5269843	NAG33.v4	PRJNA375772	Gastric biopsy	SG	NA	NA	3.05602	NA
SRR5269844	NAG2.v4	PRJNA375772	Gastric biopsy	SG	NA	NA	43.1321	NA
SRR5269845	NAG28.v4	PRJNA375772	Gastric biopsy	SG	NA	NA	13.8409	NA
SRR5269846	NAG27.v4	PRJNA375772	Gastric biopsy	SG	NA	NA	13.7291	NA
SRR5269847	NAG26.v4	PRJNA375772	Gastric biopsy	SG	NA	NA	1.65429	NA
SRR5269848	NAG25.v4	PRJNA375772	Gastric biopsy	SG	NA	NA	1.67351	NA
SRR5269849	NAG24.v4	PRJNA375772	Gastric biopsy	SG	NA	NA	1.2945	NA
SRR5269850	NAG23.v4	PRJNA375772	Gastric biopsy	SG	NA	NA	1.64105	NA
SRR5269852	NAG20.v4	PRJNA375772	Gastric biopsy	SG	NA	NA	38.9203	NA
SRR5269853	NAG1.v4	PRJNA375772	Gastric biopsy	SG	NA	NA	5.49269	NA
SRR5269854	NAG19.v4	PRJNA375772	Gastric biopsy	SG	NA	NA	3.15116	NA
SRR5269855	NAG18.v4	PRJNA375772	Gastric biopsy	SG	NA	NA	20.9296	NA
SRR5269857	NAG15.v4	PRJNA375772	Gastric biopsy	SG	NA	NA	1.22403	NA
SRR5269860	NAG11.v4	PRJNA375772	Gastric biopsy	SG	NA	NA	17.2799	NA
SRR5269861	NAG10.v4	PRJNA375772	Gastric biopsy	SG	NA	NA	12.4108	NA
SRR5269862	AG9.v4	PRJNA375772	Gastric biopsy	SG	NA	NA	2.1978	NA
SRR5269863	AG8.v4	PRJNA375772	Gastric biopsy	SG	NA	NA	16.0013	NA
SRR5269864	AG7.v4	PRJNA375772	Gastric biopsy	SG	NA	NA	37.198	NA
SRR5269867	AG53.v4	PRJNA375772	Gastric biopsy	SG	NA	NA	53.3815	NA
SRR5269868	AG52.v4	PRJNA375772	Gastric biopsy	SG	NA	NA	2.72792	NA
SRR5269871	AG3.v4	PRJNA375772	Gastric biopsy	CAN	NA	NA	14.2775	NA
SRR5269872	AG2.v4	PRJNA375772	Gastric biopsy	GC	NA	NA	2.08263	NA
SRR5269873	AG27.v4	PRJNA375772	Gastric biopsy	CAN	NA	NA	46.8054	NA
SRR5269874	AG26.v4	PRJNA375772	Gastric biopsy	CAN	NA	NA	6.20474	NA
SRR5269875	AG25.v4	PRJNA375772	Gastric biopsy	CAN	NA	NA	9.26376	NA
SRR5269876	AG24.v4	PRJNA375772	Gastric biopsy	CAN	NA	NA	2.3445	NA
SRR5269877	AG23.v4	PRJNA375772	Gastric biopsy	CAN	NA	NA	27.4917	NA
SRR5269878	AG22.v4	PRJNA375772	Gastric biopsy	CAN	NA	NA	36.3867	NA
SRR5269879	AG21.v4	PRJNA375772	Gastric biopsy	CAN	NA	NA	1.6124	NA
SRR5269880	AG20.v4	PRJNA375772	Gastric biopsy	GC	NA	NA	16.1678	NA
SRR5269881	AG1.v4	PRJNA375772	Gastric biopsy	GC	NA	NA	1.89017	NA
SRR5269882	AG19.v4	PRJNA375772	Gastric biopsy	GC	NA	NA	34.1701	NA
SRR5269883	AG18.v4	PRJNA375772	Gastric biopsy	GC	NA	NA	1.01308	NA
SRR5269885	AG16.v4	PRJNA375772	Gastric biopsy	GC	NA	NA	27.8344	NA
SRR5269886	AG15.v4	PRJNA375772	Gastric biopsy	GC	NA	NA	3.65077	NA
SRR5269887	AG14.v4	PRJNA375772	Gastric biopsy	GC	NA	NA	41.6669	NA
SRR5269888	AG13.v4	PRJNA375772	Gastric biopsy	GC	NA	NA	1.15799	NA
SRR5269889	AG12.v4	PRJNA375772	Gastric biopsy	GC	NA	NA	3.26402	NA
SRR5269891	AG10.v4	PRJNA375772	Gastric biopsy	GC	NA	NA	1.67494	NA
SRR5269894	8GN.v4	PRJNA375772	Gastric biopsy	GC	NA	NA	1.96706	NA
SRR5269896	7GN.v4	PRJNA375772	Gastric biopsy	GC	NA	NA	53.7213	NA
SRR5269897	7GC.v4	PRJNA375772	Gastric biopsy	GC	NA	NA	8.89939	NA
SRR5269898	6GN.v4	PRJNA375772	Gastric biopsy	GC	NA	NA	23.0734	NA
SRR5269900	5GN.v4	PRJNA375772	Gastric biopsy	AG	NA	NA	3.88151	NA
SRR5269902	4GN.v4	PRJNA375772	Gastric biopsy	AG	NA	NA	1.81297	NA
SRR5269903	4GC.v4	PRJNA375772	Gastric biopsy	AG	NA	NA	1.33514	NA
SRR5269904	3GN.v4	PRJNA375772	Gastric biopsy	AG	NA	NA	18.7833	NA
SRR5269905	3GC.v4	PRJNA375772	Gastric biopsy	AG	NA	NA	34.2527	NA
SRR5269907	2GC.v4	PRJNA375772	Gastric biopsy	AG	NA	NA	26.3599	NA
SRR5269908	28GN.v4	PRJNA375772	Gastric biopsy	AG	NA	NA	52.6882	NA
SRR5269909	28GC.v4	PRJNA375772	Gastric biopsy	AG	NA	NA	31.698	NA
SRR5269910	22GN.v4	PRJNA375772	Gastric biopsy	AG	NA	NA	2.27321	NA
SRR5269911	22GC.v4	PRJNA375772	Gastric biopsy	AG	NA	NA	2.58909	NA
SRR5269912	1GN.v4	PRJNA375772	Gastric biopsy	AG	NA	NA	11.1671	NA
SRR5269913	1GC.v4	PRJNA375772	Gastric biopsy	AG	NA	NA	18.3134	NA
SRR5269914	14GN.v4	PRJNA375772	Gastric biopsy	AG	NA	NA	2.36173	NA
SRR5269915	14GC.v4	PRJNA375772	Gastric biopsy	AG	NA	NA	45.0948	NA
SRR5269916	13GN.v4	PRJNA375772	Gastric biopsy	AG	NA	NA	11.2732	NA
SRR5269917	13GC.v4	PRJNA375772	Gastric biopsy	AG	NA	NA	3.63608	NA
SRR5269920	YJ_N7.v4	PRJNA375772	Gastric biopsy	CAN	NA	NA	2.26208	NA
SRR5269935	NAG37.v4	PRJNA375772	Gastric biopsy	SG	NA	NA	12.6662	NA
SRR5269938	NAG_30.v4	PRJNA375772	Gastric biopsy	SG	NA	NA	1.11183	NA
SRR5269939	HK_29_T.v4	PRJNA375772	Gastric biopsy	SG	NA	NA	47.8988	NA
SRR5269940	HK_29_Dou.v4	PRJNA375772	Gastric biopsy	SG	NA	NA	47.7513	NA
SRR5269941	HK_29_Di.v4	PRJNA375772	Gastric biopsy	SG	NA	NA	4.00181	NA
SRR5269942	HK_24_T.v4	PRJNA375772	Gastric biopsy	IM	NA	NA	1.26006	NA
SRR5269944	HK_24_Di.v4	PRJNA375772	Gastric biopsy	IM	NA	NA	1.04728	NA
SRR5269945	HK_23_T.v4	PRJNA375772	Gastric biopsy	IM	NA	NA	1.27751	NA
SRR5269949	HK_21_T.v4	PRJNA375772	Gastric biopsy	SG	NA	NA	1.86118	NA
SRR5269950	HK_21_Dou.v4	PRJNA375772	Gastric biopsy	SG	NA	NA	3.25636	NA
SRR5269952	HK_2_T.v4	PRJNA375772	Gastric biopsy	SG	NA	NA	3.45723	NA
SRR5269953	HK_2_Di.v4	PRJNA375772	Gastric biopsy	SG	NA	NA	6.46703	NA
SRR5269957	HK_17_Dou.v4	PRJNA375772	Gastric biopsy	AG	NA	NA	1.00957	NA
SRR5269960	HK_16_DOU.v4	PRJNA375772	Gastric biopsy	IM	NA	NA	4.00445	NA
SRR5269965	HK_13_T.v4	PRJNA375772	Gastric biopsy	SG	NA	NA	3.69323	NA
SRR5269969	HK_10_Di.v4	PRJNA375772	Gastric biopsy	SG	NA	NA	58.4043	NA
SRR5269971	AG33.v4	PRJNA375772	Gastric biopsy	CAN	NA	NA	2.75349	NA
SRR5269975	973_9_T.v4	PRJNA375772	Gastric biopsy	AG	NA	NA	21.8861	NA
SRR5269976	973_9_DOU.v4	PRJNA375772	Gastric biopsy	AG	NA	NA	4.9181	NA
SRR5269977	973_9_DI.v4	PRJNA375772	Gastric biopsy	AG	NA	NA	5.58841	NA
SRR5269978	973_5_T.v4	PRJNA375772	Gastric biopsy	AG	NA	NA	18.6639	NA
SRR5269979	973_5_Dou.v4	PRJNA375772	Gastric biopsy	AG	NA	NA	13.2647	NA
SRR5269981	973_23_Dou.v4	PRJNA375772	Gastric biopsy	SG	NA	NA	2.9594	NA
SRR5269982	973_23_Di.v4	PRJNA375772	Gastric biopsy	SG	NA	NA	1.97065	NA
SRR5269983	973_2_T.v4	PRJNA375772	Gastric biopsy	AG	NA	NA	6.96517	NA
SRR5269987	29GN.v4	PRJNA375772	Gastric biopsy	AG	NA	NA	1.55324	NA
SRR5269988	29GC.v4	PRJNA375772	Gastric biopsy	AG	NA	NA	3.20313	NA
SRR5269989	27GN.v4	PRJNA375772	Gastric biopsy	AG	NA	NA	21.9184	NA
SRR5269990	27GC.v4	PRJNA375772	Gastric biopsy	AG	NA	NA	34.3478	NA
SRR5269991	26GC.v4	PRJNA375772	Gastric biopsy	AG	NA	NA	4.92798	NA
SRR5269992	25GC.v4	PRJNA375772	Gastric biopsy	AG	NA	NA	1.03416	NA
SRR5269997	20GC.v4	PRJNA375772	Gastric biopsy	AG	NA	NA	1.01079	NA
SRR5269998	20GC2.v4	PRJNA375772	Gastric biopsy	AG	NA	NA	3.65714	NA
SRR5269999	19GN.v4	PRJNA375772	Gastric biopsy	AG	NA	NA	1.5535	NA
SRR5270000	YJ_N_25.v4	PRJNA375772	Gastric biopsy	CAN	NA	NA	1.13013	NA
SRR5270001	YJ_N_24.v4	PRJNA375772	Gastric biopsy	CAN	NA	NA	2.33145	NA
SRR5270002	YJ_N_23.v4	PRJNA375772	Gastric biopsy	CAN	NA	NA	7.60882	NA
SRR5270003	YJ_N_22.v4	PRJNA375772	Gastric biopsy	CAN	NA	NA	3.06999	NA
SRR5270004	YJ_N_18.v4	PRJNA375772	Gastric biopsy	CAN	NA	NA	1.09812	NA
SRR5270005	YJ_N_17.v4	PRJNA375772	Gastric biopsy	IM	NA	NA	7.18426	NA
SRR5270006	YJ_N_16.v4	PRJNA375772	Gastric biopsy	CAN	NA	NA	69.6271	NA
SRR5270007	YJ_N_15.v4	PRJNA375772	Gastric biopsy	SG	NA	NA	13.5014	NA
SRR5270008	YJ_N_14.v4	PRJNA375772	Gastric biopsy	CAN	NA	NA	51.4353	NA
SRR5270009	YJ_N_13.v4	PRJNA375772	Gastric biopsy	CAN	NA	NA	55.9361	NA
SRR5270010	YJ_Ca_25.v4	PRJNA375772	Gastric biopsy	GC	NA	NA	2.80056	NA
SRR5270011	YJ_Ca_24.v4	PRJNA375772	Gastric biopsy	GC	NA	NA	1.03173	NA
SRR5270012	YJ_Ca_23.v4	PRJNA375772	Gastric biopsy	GC	NA	NA	8.95436	NA
SRR5270013	YJ_Ca_22.v4	PRJNA375772	Gastric biopsy	GC	NA	NA	2.10624	NA
SRR5270014	YJ_Ca_18.v4	PRJNA375772	Gastric biopsy	GC	NA	NA	58.2817	NA
SRR5270015	YJ_Ca_17.v4	PRJNA375772	Gastric biopsy	IM	NA	NA	15.9664	NA
SRR5270016	YJ_Ca_16.v4	PRJNA375772	Gastric biopsy	GC	NA	NA	19.6577	NA
SRR5270017	YJ_Ca_15.v4	PRJNA375772	Gastric biopsy	SG	NA	NA	18.963	NA
SRR5270018	YJ_Ca_14.v4	PRJNA375772	Gastric biopsy	GC	NA	NA	23.5554	NA
SRR5270019	YJ_Ca_13.v4	PRJNA375772	Gastric biopsy	GC	NA	NA	5.65995	NA
SRR5270020	NAG53.v4	PRJNA375772	Gastric biopsy	SG	NA	NA	2.11318	NA
SRR5270021	NAG51.v4	PRJNA375772	Gastric biopsy	SG	NA	NA	61.3528	NA
SRR5270022	NAG49.v4	PRJNA375772	Gastric biopsy	SG	NA	NA	55.6008	NA
SRR5270023	HK_9_Di.v4	PRJNA375772	Gastric biopsy	AG	NA	NA	1.17482	NA
SRR5270024	HK_32_T.v4	PRJNA375772	Gastric biopsy	IM	NA	NA	6.97062	NA
SRR5270025	HK_32_Dou.v4	PRJNA375772	Gastric biopsy	IM	NA	NA	8.43062	NA
SRR5270028	HK_30_Di.v4	PRJNA375772	Gastric biopsy	IM	NA	NA	1.68977	NA
SRR5270029	HK_28_T.v4	PRJNA375772	Gastric biopsy	AG	NA	NA	12.6275	NA
SRR5270030	HK_28_Di.v4	PRJNA375772	Gastric biopsy	AG	NA	NA	11.909	NA
SRR5270031	HK_27_Dou.v4	PRJNA375772	Gastric biopsy	IM	NA	NA	2.78509	NA
SRR5270032	HK_27_Di.v4	PRJNA375772	Gastric biopsy	IM	NA	NA	1.51278	NA
SRR5270033	HK_26_Dou.v4	PRJNA375772	Gastric biopsy	IM	NA	NA	9.35544	NA
SRR5270034	HK_26_Di.v4	PRJNA375772	Gastric biopsy	IM	NA	NA	7.46604	NA
SRR5270035	HK_22_Dou.v4	PRJNA375772	Gastric biopsy	SG	NA	NA	12.4638	NA
SRR5270036	HK_22_Di.v4	PRJNA375772	Gastric biopsy	SG	NA	NA	3.27836	NA
SRR5270037	HK_20_T.v4	PRJNA375772	Gastric biopsy	AG	NA	NA	5.70271	NA
SRR5270038	HK_20_Dou.v4	PRJNA375772	Gastric biopsy	AG	NA	NA	17.9919	NA
SRR5270039	HK_20_Di.v4	PRJNA375772	Gastric biopsy	AG	NA	NA	21.0517	NA
SRR5270040	HK_19_T.v4	PRJNA375772	Gastric biopsy	SG	NA	NA	5.31629	NA
SRR5270041	HK_19_Dou.v4	PRJNA375772	Gastric biopsy	SG	NA	NA	1.78313	NA
SRR5270042	HK_19_Di.v4	PRJNA375772	Gastric biopsy	SG	NA	NA	4.33643	NA
SRR5270043	HK_10_T.v4	PRJNA375772	Gastric biopsy	SG	NA	NA	20.7443	NA
SRR5270044	HK_10_Dou.v4	PRJNA375772	Gastric biopsy	SG	NA	NA	8.08026	NA
SRR5270045	HK_1_T.v4	PRJNA375772	Gastric biopsy	AG	NA	NA	6.30455	NA
SRR5270047	AG52X.v4	PRJNA375772	Gastric biopsy	SG	NA	NA	8.48212	NA
SRR5270053	973_7_T.v4	PRJNA375772	Gastric biopsy	AG	NA	NA	1.29895	NA
SRR5270055	973_7_Di.v4	PRJNA375772	Gastric biopsy	AG	NA	NA	3.94171	NA
SRR5270057	973_6_Dou.v4	PRJNA375772	Gastric biopsy	AG	NA	NA	7.00886	NA
SRR5270058	973_6_Di.v4	PRJNA375772	Gastric biopsy	AG	NA	NA	1.36043	NA
SRR5270060	973_4_Dou.v4	PRJNA375772	Gastric biopsy	SG	NA	NA	3.56177	NA
SRR5270061	973_4_Di.v4	PRJNA375772	Gastric biopsy	SG	NA	NA	4.0844	NA
SRR5270062	973_17_T.v4	PRJNA375772	Gastric biopsy	AG	NA	NA	7.90591	NA
SRR5270063	973_17_Dou.v4	PRJNA375772	Gastric biopsy	AG	NA	NA	5.15358	NA
SRR5270064	973_17_Di.v4	PRJNA375772	Gastric biopsy	AG	NA	NA	4.36225	NA
SRR5270065	973_16_T.v4	PRJNA375772	Gastric biopsy	AG	NA	NA	13.634	NA
SRR5270066	973_16_Dou.v4	PRJNA375772	Gastric biopsy	AG	NA	NA	1.02987	NA
SRR5270067	973_16_Di.v4	PRJNA375772	Gastric biopsy	AG	NA	NA	10.3915	NA
SRR5270068	973_15_T.v4	PRJNA375772	Gastric biopsy	AG	NA	NA	1.84076	NA
SRR5270070	973_15_Di.v4	PRJNA375772	Gastric biopsy	AG	NA	NA	8.55272	NA
SRR5270071	973_14_T.v4	PRJNA375772	Gastric biopsy	SG	NA	NA	4.79771	NA
SRR5270072	973_14_Dou.v4	PRJNA375772	Gastric biopsy	SG	NA	NA	12.0217	NA
SRR5270073	973_14_Di.v4	PRJNA375772	Gastric biopsy	SG	NA	NA	19.9669	NA
SRR5270074	973_13_T.v4	PRJNA375772	Gastric biopsy	SG	NA	NA	1.03449	NA
SRR5270075	973_13_Dou.v4	PRJNA375772	Gastric biopsy	SG	NA	NA	2.77006	NA
SRR5270076	973_13_Di.v4	PRJNA375772	Gastric biopsy	SG	NA	NA	3.5632	NA
SRR5270077	973_12_T.v4	PRJNA375772	Gastric biopsy	SG	NA	NA	38.2601	NA
SRR5270078	973_12_Dou.v4	PRJNA375772	Gastric biopsy	SG	NA	NA	31.1118	NA
SRR5270079	973_12_Di.v4	PRJNA375772	Gastric biopsy	SG	NA	NA	3.54054	NA
SRR5270080	34GN.v4	PRJNA375772	Gastric biopsy	AG	NA	NA	15.5947	NA
SRR5270081	34GC.v4	PRJNA375772	Gastric biopsy	AG	NA	NA	1.52884	NA
SRR5270082	33GN.v4	PRJNA375772	Gastric biopsy	AG	NA	NA	18.3924	NA
SRR5270083	33GC.v4	PRJNA375772	Gastric biopsy	AG	NA	NA	1.23793	NA
SRR5270084	32GN.v4	PRJNA375772	Gastric biopsy	AG	NA	NA	3.45181	NA
SRR5270085	32GC.v4	PRJNA375772	Gastric biopsy	AG	NA	NA	13.9391	NA
SRR5270086	30GN.v4	PRJNA375772	Gastric biopsy	AG	NA	NA	63.402	NA
SRR5270087	30GC.v4	PRJNA375772	Gastric biopsy	AG	NA	NA	51.3004	NA
SRR5270106	973_23T224.v4	PRJNA375772	Gastric biopsy	SG	NA	NA	3.95936	NA
L102	102	PRJNA678413	Gastric juice	IN	Negative	13C-UBT	0	NA
L107	107	PRJNA678413	Gastric juice	IM	Negative	13C-UBT	0	NA
L108	108	PRJNA678413	Gastric juice	IN	Negative	13C-UBT	0	NA
L123	123	PRJNA678413	Gastric juice	IM	Positive	13C-UBT	0	NA
L128	128	PRJNA678413	Gastric juice	IN	Negative	13C-UBT	0	NA
L130	130	PRJNA678413	Gastric juice	IN	Negative	13C-UBT	0	NA
L147	147	PRJNA678413	Gastric juice	IM	Positive	13C-UBT	0	NA
L160	160	PRJNA678413	Gastric juice	IM	Positive	13C-UBT	2.25984	NA
L170	170	PRJNA678413	Gastric juice	IM	Negative	13C-UBT	23.0654	NA
L190	190	PRJNA678413	Gastric juice	AG	Negative	13C-UBT	0	NA
L195	195	PRJNA678413	Gastric juice	IM	Negative	13C-UBT	0	NA
L201	201	PRJNA678413	Gastric juice	IM	Negative	13C-UBT	0	NA
L216	216	PRJNA678413	Gastric juice	IN	Negative	13C-UBT	0	NA
L226	226	PRJNA678413	Gastric juice	IM	Positive	13C-UBT	0.0155328	NA
L239	239	PRJNA678413	Gastric juice	IM	Negative	13C-UBT	0	NA
L248	248	PRJNA678413	Gastric juice	IM	Negative	13C-UBT	0	NA
L252	252	PRJNA678413	Gastric juice	IM	Negative	13C-UBT	0	NA
L279	279	PRJNA678413	Gastric juice	IM	Negative	13C-UBT	0	NA
L287	287	PRJNA678413	Gastric juice	SG	Negative	13C-UBT	0	NA
L288	288	PRJNA678413	Gastric juice	IM	Negative	13C-UBT	0	NA
L293	293	PRJNA678413	Gastric juice	IM	Negative	13C-UBT	0	NA
L297	297	PRJNA678413	Gastric juice	IN	Negative	13C-UBT	0	NA
L30	30	PRJNA678413	Gastric juice	SG	Negative	13C-UBT	0	NA
L319	319	PRJNA678413	Gastric juice	IN	Negative	13C-UBT	0.00715743	NA
L320	320	PRJNA678413	Gastric juice	IM	Positive	13C-UBT	0	NA
L327	327	PRJNA678413	Gastric juice	AG	Negative	13C-UBT	0	NA
L378	378	PRJNA678413	Gastric juice	AG	Negative	13C-UBT	0.0262551	NA
L61	61	PRJNA678413	Gastric juice	IM	Positive	13C-UBT	0	NA
L76	76	PRJNA678413	Gastric juice	SG	Negative	13C-UBT	0	NA
L89	89	PRJNA678413	Gastric juice	SG	Negative	13C-UBT	0	NA
L96	96	PRJNA678413	Gastric juice	SG	Negative	13C-UBT	0.100744	NA
F05	5	PRJNA678413	Stool sample	IN	Negative	13C-UBT	0	NA
F100	100	PRJNA678413	Stool sample	IM	Negative	13C-UBT	0	NA
F101	101	PRJNA678413	Stool sample	IN	Negative	13C-UBT	0	NA
F102	102	PRJNA678413	Stool sample	IN	Negative	13C-UBT	0	NA
F107	107	PRJNA678413	Stool sample	IM	Negative	13C-UBT	0	NA
F108	108	PRJNA678413	Stool sample	IN	Negative	13C-UBT	0	NA
F111	111	PRJNA678413	Stool sample	IM	Negative	13C-UBT	0	NA
F114	114	PRJNA678413	Stool sample	IM	Negative	13C-UBT	0	NA
F116	116	PRJNA678413	Stool sample	IM	Positive	13C-UBT	0.00886544	NA
F123	123	PRJNA678413	Stool sample	IM	Positive	13C-UBT	0.00937061	NA
F127	127	PRJNA678413	Stool sample	IN	Negative	13C-UBT	0	NA
F128	128	PRJNA678413	Stool sample	IN	Negative	13C-UBT	0.00647731	NA
F130	130	PRJNA678413	Stool sample	IN	Negative	13C-UBT	0.00353176	NA
F147	147	PRJNA678413	Stool sample	IM	Positive	13C-UBT	0.00930233	NA
F154	154	PRJNA678413	Stool sample	IN	Negative	13C-UBT	0	NA
F160	160	PRJNA678413	Stool sample	IM	Positive	13C-UBT	0	NA
F170	170	PRJNA678413	Stool sample	IM	Negative	13C-UBT	0.00594902	NA
F187	187	PRJNA678413	Stool sample	AG	Negative	13C-UBT	0	NA
F19	19	PRJNA678413	Stool sample	IM	Negative	13C-UBT	0.00334896	NA
F190	190	PRJNA678413	Stool sample	AG	Negative	13C-UBT	0.00409887	NA
F194	194	PRJNA678413	Stool sample	IM	Negative	13C-UBT	0	NA
F195	195	PRJNA678413	Stool sample	IM	Negative	13C-UBT	0	NA
F198	198	PRJNA678413	Stool sample	AG	Negative	13C-UBT	0	NA
F199	199	PRJNA678413	Stool sample	AG	Negative	13C-UBT	0	NA
F201	201	PRJNA678413	Stool sample	IM	Negative	13C-UBT	0	NA
F205	205	PRJNA678413	Stool sample	IN	Negative	13C-UBT	0	NA
F207	207	PRJNA678413	Stool sample	IM	Negative	13C-UBT	0	NA
F211	211	PRJNA678413	Stool sample	AG	Positive	13C-UBT	0	NA
F216	216	PRJNA678413	Stool sample	IN	Negative	13C-UBT	0	NA
F217	217	PRJNA678413	Stool sample	IM	Negative	13C-UBT	0.0161912	NA
F224	224	PRJNA678413	Stool sample	IN	Negative	13C-UBT	0	NA
F226	226	PRJNA678413	Stool sample	IM	Positive	13C-UBT	0	NA
F230	230	PRJNA678413	Stool sample	SG	Negative	13C-UBT	0	NA
F233	233	PRJNA678413	Stool sample	AG	Positive	13C-UBT	0	NA
F235	235	PRJNA678413	Stool sample	SG	Negative	13C-UBT	0	NA
F239	239	PRJNA678413	Stool sample	IM	Negative	13C-UBT	0	NA
F248	248	PRJNA678413	Stool sample	IM	Negative	13C-UBT	0	NA
F252	252	PRJNA678413	Stool sample	IM	Negative	13C-UBT	0	NA
F255	255	PRJNA678413	Stool sample	AG	Negative	13C-UBT	0	NA
F259	259	PRJNA678413	Stool sample	IM	Negative	13C-UBT	0	NA
F26	26	PRJNA678413	Stool sample	AG	Positive	13C-UBT	0	NA
F266	266	PRJNA678413	Stool sample	SG	Negative	13C-UBT	0	NA
F267	267	PRJNA678413	Stool sample	IM	Negative	13C-UBT	0	NA
F272	272	PRJNA678413	Stool sample	IN	Negative	13C-UBT	0	NA
F274	274	PRJNA678413	Stool sample	SG	Negative	13C-UBT	0	NA
F278	278	PRJNA678413	Stool sample	IN	Negative	13C-UBT	0	NA
F279	279	PRJNA678413	Stool sample	IM	Negative	13C-UBT	0	NA
F28	28	PRJNA678413	Stool sample	SG	Negative	13C-UBT	0	NA
F281	281	PRJNA678413	Stool sample	AG	Negative	13C-UBT	0	NA
F286	286	PRJNA678413	Stool sample	IN	Negative	13C-UBT	0	NA
F287	287	PRJNA678413	Stool sample	SG	Negative	13C-UBT	0	NA
F288	288	PRJNA678413	Stool sample	IM	Negative	13C-UBT	0	NA
F291	291	PRJNA678413	Stool sample	IM	Negative	13C-UBT	0	NA
F293	293	PRJNA678413	Stool sample	IM	Negative	13C-UBT	0	NA
F294	294	PRJNA678413	Stool sample	SG	Negative	13C-UBT	0	NA
F295	295	PRJNA678413	Stool sample	IN	Negative	13C-UBT	0	NA
F297	297	PRJNA678413	Stool sample	IN	Negative	13C-UBT	0	NA
F299	299	PRJNA678413	Stool sample	IN	Positive	13C-UBT	0	NA
F30	30	PRJNA678413	Stool sample	SG	Negative	13C-UBT	0	NA
F313	313	PRJNA678413	Stool sample	IN	Negative	13C-UBT	0.00572727	NA
F319	319	PRJNA678413	Stool sample	IN	Negative	13C-UBT	0	NA
F320	320	PRJNA678413	Stool sample	IM	Positive	13C-UBT	0	NA
F321	321	PRJNA678413	Stool sample	IM	Negative	13C-UBT	0	NA
F327	327	PRJNA678413	Stool sample	AG	Negative	13C-UBT	0	NA
F329	329	PRJNA678413	Stool sample	SG	Negative	13C-UBT	0	NA
F33	33	PRJNA678413	Stool sample	IN	Negative	13C-UBT	0	NA
F338	338	PRJNA678413	Stool sample	IN	Negative	13C-UBT	0	NA
F34	34	PRJNA678413	Stool sample	IM	Negative	13C-UBT	0	NA
F346	346	PRJNA678413	Stool sample	AG	Negative	13C-UBT	0	NA
F356	356	PRJNA678413	Stool sample	AG	Negative	13C-UBT	0	NA
F378	378	PRJNA678413	Stool sample	AG	Negative	13C-UBT	0.0542079	NA
F45	45	PRJNA678413	Stool sample	IM	Negative	13C-UBT	0	NA
F46	46	PRJNA678413	Stool sample	IM	Negative	13C-UBT	0	NA
F50	50	PRJNA678413	Stool sample	SG	Negative	13C-UBT	0	NA
F53	53	PRJNA678413	Stool sample	IM	Negative	13C-UBT	0	NA
F61	61	PRJNA678413	Stool sample	IM	Positive	13C-UBT	0	NA
F65	65	PRJNA678413	Stool sample	SG	Negative	13C-UBT	0.0065757	NA
F76	76	PRJNA678413	Stool sample	SG	Negative	13C-UBT	0	NA
F77	77	PRJNA678413	Stool sample	AG	Negative	13C-UBT	0.00848536	NA
F79	79	PRJNA678413	Stool sample	IN	Positive	13C-UBT	0	NA
F85	85	PRJNA678413	Stool sample	IN	Positive	13C-UBT	0	NA
F89	89	PRJNA678413	Stool sample	SG	Negative	13C-UBT	0	NA
F91	91	PRJNA678413	Stool sample	IN	Negative	13C-UBT	0.00515535	NA
F94	94	PRJNA678413	Stool sample	IN	Negative	13C-UBT	0	NA
F96	96	PRJNA678413	Stool sample	SG	Negative	13C-UBT	0	NA
F98	98	PRJNA678413	Stool sample	IN	Negative	13C-UBT	0.0033065	NA

## Sheet: Table S4
Table S4. The most discriminatory genera identifid by Boruta in random forest classifier.
Genus	MeanDecreaseGini
Gastric biopsies (HpP)
Rhodococcus	2.06494
Muribaculaceae	2.28159
Alloprevotella	4.46478
Prevotella_9	3.75525
Prevotellaceae_NK3B31_group	1.65113
Staphylococcus	2.75249
Granulicatella	3.89369
Enterococcus	3.59122
Parvimonas	2.12855
Mogibacterium	1.96411
Lachnospiraceae_NK4A136_group	1.74695
Eubacterium_coprostanoligenes_group	1.75895
Dechloromonas	1.67244
Buchnera	2.04668
Haemophilus	2.82154
Akkermansia	2.6308
Gastric biopsies (HpN)
Rothia	0.242916
Atopobium	0.421853
Sediminibacterium	0.0790029
Granulicatella	0.137767
Solobacterium	0.0945379
Bradyrhizobium	0.556138
Curvibacter	0.0179557
Halomonas	0.673866
Akkermansia	0.703725
Stool samples
Prevotella_2	0.406984
Ruminococcus_1	0.736349

## Sheet: Table S5
Table S9. Univariate analysis of functions tested by ANOVA between multiple diagnosis groups.
Function	p-values	p-values (corrected)	Effect size	SG: mean rel. freq. (%)	SG: std. dev. (%)	AG: mean rel. freq. (%)	AG: std. dev. (%)	IM: mean rel. freq. (%)	IM: std. dev. (%)	IN: mean rel. freq. (%)	IN: std. dev. (%)
HpP
ARO-PWY	0.000322723	0.000322723	0.200207	0.766218	0.143787	1.12588	0.233406	0.791902	0.278452	0.703804	0.144387
BIOTIN-BIOSYNTHESIS-PWY	7.61582e-05	7.61582e-05	0.228672	0.488971	0.106809	0.162994	0.127525	0.442453	0.200697	0.469361	0.0841723
CALVIN-PWY	0.000294546	0.000294546	0.202045	0.747537	0.142748	1.13855	0.223951	0.760445	0.302151	0.677916	0.160233
DENOVOPURINE2-PWY	0.000106734	0.000106734	0.222127	0.394417	0.119501	0.260725	0.197823	0.38901	0.189332	0.521494	0.119641
FASYN-ELONG-PWY	4.85205e-06	4.85205e-06	0.279791	0.86614	0.19836	1.42788	0.371398	0.959172	0.411339	0.738253	0.164215
FASYN-INITIAL-PWY	0.000257646	0.000257646	0.204728	0.434932	0.128978	0.106063	0.0887059	0.449213	0.226129	0.463629	0.131723
FERMENTATION-PWY	7.59943e-06	7.59943e-06	0.271726	0.287062	0.102065	0.144573	0.123211	0.293403	0.145385	0.404521	0.108745
FOLSYN-PWY	7.72978e-05	7.72978e-05	0.228386	0.51056	0.0842746	0.276765	0.182728	0.478243	0.198643	0.574969	0.0939447
GLCMANNANAUT-PWY	7.6841e-05	7.6841e-05	0.2285	0.0666951	0.0419241	0.0342972	0.0241332	0.0922585	0.0895751	0.164373	0.0931196
GLUCOSE1PMETAB-PWY	0.000209702	0.000209702	0.208834	0.21584	0.0752556	0.0310881	0.0244993	0.255438	0.135502	0.263288	0.100241
HEXITOLDEGSUPER-PWY	1.5493e-08	1.5493e-08	0.374984	0.0592256	0.0259555	0.0316435	0.0207644	0.0543719	0.0307193	0.126716	0.0609217
KDO-NAGLIPASYN-PWY	4.81836e-05	4.81836e-05	0.237449	0.188714	0.0614709	0.0248532	0.0199553	0.202981	0.113389	0.234397	0.0812031
MET-SAM-PWY	0.00019666	0.00019666	0.210109	0.24495	0.0926259	0.161913	0.147903	0.256203	0.146959	0.355775	0.101819
NONOXIPENT-PWY	0.000111328	0.000111328	0.221305	0.785768	0.128581	1.18608	0.182324	0.803756	0.281691	0.737482	0.143572
P161-PWY	3.03474e-06	3.03474e-06	0.288122	0.144887	0.0629062	0.0707762	0.0576725	0.183237	0.12706	0.296668	0.125977
P4-PWY	0.000124736	0.000124736	0.219082	0.351439	0.0897382	0.233251	0.183187	0.327896	0.148995	0.431748	0.0786113
P441-PWY	2.95337e-06	2.95337e-06	0.288601	0.138886	0.0717123	0.0774138	0.0563527	0.163185	0.121201	0.27876	0.114831
PANTO-PWY	0.000126546	0.000126546	0.2188	0.68665	0.163538	1.06145	0.299426	0.707482	0.317596	0.558703	0.181869
PANTOSYN-PWY	0.000219407	0.000219407	0.207934	0.685513	0.159361	1.07366	0.288834	0.706448	0.317413	0.581805	0.17457
PENTOSE-P-PWY	0.00017959	0.00017959	0.211908	0.389957	0.0925916	0.178037	0.0955076	0.356807	0.161009	0.435035	0.104642
PRPP-PWY	1.92159e-05	1.92159e-05	0.254731	0.398642	0.0999944	0.255688	0.180259	0.371008	0.163559	0.495873	0.0895196
PWY-2941	3.43768e-05	3.43768e-05	0.243848	0.0915196	0.0407171	0.0371997	0.0278043	0.117093	0.0964661	0.191953	0.0955404
PWY-2942	0.000262614	0.000262614	0.204345	0.80111	0.131627	1.14267	0.214754	0.819563	0.266888	0.73683	0.136382
PWY-5097	0.000130654	0.000130654	0.218174	0.768955	0.146735	1.13219	0.222791	0.782237	0.284405	0.6795	0.152974
PWY-5188	0.000190748	0.000190748	0.210714	0.717994	0.199691	1.14575	0.343209	0.719074	0.374875	0.560957	0.214432
PWY-5189	0.000268411	0.000268411	0.203908	0.667457	0.178986	1.04963	0.318238	0.670355	0.337573	0.532566	0.190924
PWY-5384	0.000182782	0.000182782	0.21156	0.186032	0.0706537	0.0283185	0.0239159	0.23432	0.13455	0.26179	0.107541
PWY-5484	0.000287941	0.000287941	0.2025	0.448537	0.072189	0.297556	0.205882	0.418479	0.167901	0.52244	0.093229
PWY-5659	0.00012987	0.00012987	0.218292	0.705852	0.165777	1.06479	0.293729	0.714893	0.316278	0.5655	0.184769
PWY-5838	0.000124246	0.000124246	0.219159	0.141416	0.0601725	0.0468756	0.0279804	0.159969	0.104783	0.210555	0.0747024
PWY-5840	4.51187e-05	4.51187e-05	0.238699	0.126628	0.0553743	0.0448795	0.0268174	0.135756	0.0938854	0.19175	0.0651846
PWY-5861	0.000234943	0.000234943	0.20657	0.10497	0.0488278	0.032012	0.019181	0.12661	0.0918458	0.168964	0.0685507
PWY-5897	0.000136942	0.000136942	0.217252	0.131165	0.0568455	0.0430598	0.0259119	0.150753	0.100804	0.199262	0.0729056
PWY-5898	0.000136942	0.000136942	0.217252	0.131165	0.0568455	0.0430598	0.0259119	0.150753	0.100804	0.199262	0.0729056
PWY-5899	0.000136942	0.000136942	0.217252	0.131165	0.0568455	0.0430598	0.0259119	0.150753	0.100804	0.199262	0.0729056
PWY-5971	1.70215e-05	1.70215e-05	0.256977	0.517899	0.144443	0.100594	0.0751001	0.50711	0.255975	0.556881	0.136609
PWY-5973	2.77374e-05	2.77374e-05	0.247884	0.936617	0.105448	1.25977	0.244335	0.974148	0.25898	0.85424	0.106579
PWY-6163	0.000251372	0.000251372	0.205221	0.75601	0.146657	1.12162	0.240983	0.785476	0.284095	0.685486	0.149867
PWY-621	0.000161155	0.000161155	0.214048	0.186219	0.0707364	0.0744121	0.0605624	0.249692	0.135334	0.287525	0.102189
PWY-6317	0.000100901	0.000100901	0.223221	0.179214	0.0823461	0.0929311	0.0868278	0.201234	0.142089	0.298546	0.114898
PWY-6471	1.56702e-05	1.56702e-05	0.258505	0.120516	0.0571913	0.0736564	0.0573883	0.142643	0.111787	0.25236	0.122064
PWY-6519	0.000130012	0.000130012	0.218271	0.481699	0.120221	0.139762	0.11271	0.464158	0.220928	0.484222	0.108616
PWY-6612	2.71119e-05	2.71119e-05	0.248312	0.530201	0.0752898	0.286334	0.17295	0.48099	0.194629	0.580678	0.0803087
PWY-6891	0.000269991	0.000269991	0.203791	0.07586	0.0308901	0.0262162	0.0182584	0.0848583	0.0576611	0.113462	0.0439025
PWY-6895	0.000313227	0.000313227	0.200808	0.205796	0.0776253	0.0708331	0.0399943	0.215035	0.123423	0.264619	0.0840885
PWY-7187	5.49461e-05	5.49461e-05	0.234943	0.36564	0.0876184	0.262313	0.15718	0.346745	0.151942	0.461591	0.0886889
PWY-7196	4.86479e-05	4.86479e-05	0.237266	0.309598	0.119207	0.213512	0.184738	0.299814	0.167406	0.439534	0.115185
PWY-7200	0.000193994	0.000193994	0.21038	0.261604	0.090264	0.13653	0.121665	0.274335	0.14365	0.355784	0.102064
PWY-7234	6.85183e-05	6.85183e-05	0.230709	0.32843	0.116378	0.132447	0.118737	0.345427	0.172316	0.434167	0.125633
PWY-7392	4.7539e-07	4.7539e-07	0.320019	0.309549	0.0866419	0.0937307	0.0806364	0.281217	0.139846	0.376448	0.0851128
PWY-7663	1.95196e-05	1.95196e-05	0.25444	0.943607	0.114178	1.29702	0.249017	0.998507	0.270155	0.869376	0.109049
PWY-7664	0.000207784	0.000207784	0.209016	0.51747	0.146749	0.140607	0.112611	0.529121	0.258922	0.550191	0.143675
PWY0-1061	1.0316e-06	1.0316e-06	0.306881	0.381689	0.0929716	0.134038	0.105404	0.386383	0.183049	0.497422	0.120221
PWY0-1261	1.43093e-05	1.43093e-05	0.26018	0.274492	0.0913996	0.143669	0.165911	0.268797	0.139226	0.385131	0.108235
PWY0-1298	4.95897e-05	4.95897e-05	0.236901	0.172508	0.0687142	0.0902185	0.0744921	0.182286	0.105885	0.267601	0.0995423
PWY0-1586	1.54322e-05	1.54322e-05	0.258788	0.202374	0.0777738	0.13172	0.130181	0.244814	0.13861	0.355824	0.126395
PWY0-781	0.000110049	0.000110049	0.22153	0.358192	0.0887284	0.229066	0.17822	0.330864	0.147561	0.430658	0.0741663
PWY0-845	5.57975e-06	5.57975e-06	0.27729	0.160244	0.0753607	0.0725773	0.0795975	0.150459	0.0890798	0.235735	0.0754693
PWY0-862	0.000249066	0.000249066	0.205405	0.480593	0.142352	0.134696	0.0934608	0.500798	0.246225	0.529366	0.146356
PYRIDOXSYN-PWY	0.000244394	0.000244394	0.205783	0.262125	0.0836871	0.066812	0.0673019	0.247606	0.130546	0.288583	0.0886607
REDCITCYC	6.24034e-05	6.24034e-05	0.232505	0.891125	0.275821	1.42827	0.35602	0.861533	0.50102	0.613016	0.314773
SER-GLYSYN-PWY	4.82578e-05	4.82578e-05	0.237419	0.775893	0.145207	1.10554	0.243719	0.798507	0.273429	0.655959	0.157678
THRESYN-PWY	0.000239717	0.000239717	0.206169	0.736116	0.150653	1.12237	0.22996	0.758254	0.294158	0.669224	0.15227
K00384	0.00142021	0.00142021	0.169664	1.72126	0.296108	2.14814	0.257431	1.62455	0.443844	1.48581	0.334255
K01091	0.00122216	0.00122216	0.172826	1.03961	0.482166	0.431512	0.498527	1.15936	0.615036	1.40417	0.500458
K01104	2.5917e-06	2.5917e-06	0.290899	0.673229	0.311244	0.274515	0.269274	0.753108	0.414161	1.11997	0.400744
K01153	1.8934e-05	1.8934e-05	0.255005	1.93188	0.912647	4.04058	1.25464	1.78172	1.41226	1.3952	0.787227
K01154	0.00221254	0.00221254	0.160239	2.85634	1.36728	4.72331	1.39122	2.41503	1.92319	1.92959	1.36996
K01990	0.000647814	0.000647814	0.186021	2.27894	0.59919	1.89092	0.957356	2.3421	0.774771	3.02096	0.866804
K02013	5.87715e-06	5.87715e-06	0.276358	1.56626	0.201202	1.24672	0.0533654	1.63919	0.391896	1.97538	0.388614
K02015	1.41416e-06	1.41416e-06	0.301453	1.76177	0.309887	1.26503	0.0464919	1.88363	0.542686	2.39287	0.57224
K02030	0.000724129	0.000724129	0.183726	2.14789	0.383688	1.37879	0.171369	2.48665	0.77546	2.57911	0.621859
K03100	0.00159779	0.00159779	0.167173	1.14339	0.0457042	1.20501	0.0507502	1.10254	0.127085	1.22789	0.141897
K03310	0.00297549	0.00297549	0.153861	1.09311	0.093404	1.15591	0.0538751	1.08307	0.242402	1.31414	0.310114
K03424	0.000188725	0.000188725	0.210926	1.39329	0.122557	1.17568	0.0596874	1.41692	0.205782	1.55485	0.218173
K03427	0.00012454	0.00012454	0.219113	1.99652	0.871512	3.8505	1.04833	1.89852	1.47918	1.47149	0.774053
K03496	2.83685e-06	2.83685e-06	0.28931	2.01773	0.22941	2.28622	0.0992376	1.89972	0.404188	1.54986	0.391583
K03497	5.58613e-06	5.58613e-06	0.277269	1.1983	0.0893943	1.33909	0.256935	1.14344	0.154572	1.0426	0.109896
K03561	0.00316872	0.00316872	0.152498	1.84389	0.265151	2.04982	0.426393	1.78089	0.382374	1.57144	0.318583
K03657	0.000644907	0.000644907	0.186114	1.82376	0.252838	2.17846	0.260723	1.75903	0.373424	1.59096	0.300024
K07024	5.02544e-05	5.02544e-05	0.236647	0.876385	0.453056	0.434065	0.439729	1.12765	0.869527	1.87401	0.974695
K07025	0.000286799	0.000286799	0.20258	0.915691	0.458248	0.303233	0.331136	0.97341	0.531245	1.23211	0.427943
K07090	0.001417	0.001417	0.169712	2.46883	0.130366	2.31243	0.136738	2.48505	0.356922	2.16129	0.385557
K07126	0.00102776	0.00102776	0.176454	4.92929	2.61416	8.31324	2.98508	4.00208	3.53814	2.84797	2.64063
EC:1.1.1.1	0.000818668	0.000818668	0.181187	0.255208	0.121723	0.0693509	0.0792788	0.280556	0.16539	0.350496	0.148974
EC:1.1.1.169	0.00266279	0.00266279	0.156259	0.14389	0.0554487	0.0375823	0.0432353	0.221659	0.174424	0.14048	0.0708033
EC:1.1.1.193	0.00146326	0.00146326	0.169034	0.220755	0.0227282	0.24726	0.0382882	0.206873	0.0392834	0.191892	0.0320294
EC:1.1.1.25	0.000310565	0.000310565	0.20098	0.29183	0.0104359	0.273594	0.00897572	0.318312	0.0581941	0.277958	0.0233649
EC:1.1.1.267	0.000390814	0.000390814	0.19634	0.218461	0.0246529	0.25924	0.0163732	0.206517	0.0400431	0.193966	0.031542
EC:1.1.1.42	0.00079232	0.00079232	0.181864	0.208437	0.035924	0.249955	0.0210037	0.198185	0.0583982	0.167756	0.0479967
EC:1.1.1.85	0.000831407	0.000831407	0.180866	0.0996789	0.047075	0.0458857	0.0544923	0.115225	0.0640837	0.143614	0.051099
EC:1.1.1.95	6.67462e-06	6.67462e-06	0.274069	0.29254	0.031885	0.303227	0.0424149	0.30682	0.0590579	0.239959	0.0516274
EC:1.1.5.3	0.00142464	0.00142464	0.169598	0.124875	0.0589785	0.0386847	0.0402129	0.161355	0.0910908	0.176622	0.0734824
EC:1.17.1.2	0.000222445	0.000222445	0.20766	0.223513	0.0213001	0.262924	0.0127363	0.209321	0.0390649	0.19776	0.0313474
EC:1.17.4.2	0.000118564	0.000118564	0.220075	0.0530198	0.0327448	0.0370812	0.043246	0.0673891	0.0612691	0.116552	0.0586519
EC:1.17.7.1	0.000383487	0.000383487	0.196723	0.219105	0.0242168	0.259525	0.0164226	0.206939	0.0398884	0.194619	0.0313447
EC:1.17.7.3	0.000383487	0.000383487	0.196723	0.219105	0.0242168	0.259525	0.0164226	0.206939	0.0398884	0.194619	0.0313447
EC:1.2.1.41	0.000341385	0.000341385	0.199074	0.0948389	0.0429161	0.0415726	0.0497499	0.114454	0.0638141	0.142683	0.051121
EC:1.2.7.11	0.000238579	0.000238579	0.206264	0.320861	0.095214	0.481342	0.0759442	0.27195	0.167623	0.208979	0.130839
EC:1.2.7.3	0.00199654	0.00199654	0.162435	0.585506	0.221701	0.849692	0.187733	0.483604	0.350546	0.368393	0.267614
EC:1.20.4.1	0.000906847	0.000906847	0.179062	0.138274	0.0675573	0.0565729	0.0647774	0.153435	0.0846871	0.190589	0.068218
EC:1.3.1.12	0.0016994	0.0016994	0.165866	0.186236	0.0413064	0.251673	0.0255543	0.173673	0.0596604	0.15693	0.0502341
EC:1.3.5.1	0.00243031	0.00243031	0.158225	0.199804	0.101068	0.0645439	0.0603992	0.2096	0.113683	0.246925	0.0939088
EC:1.5.1.20	0.000411156	0.000411156	0.195311	0.0991698	0.0476605	0.0396547	0.0469088	0.116687	0.0640381	0.143491	0.0508286
EC:1.5.1.3	8.24215e-05	8.24215e-05	0.227145	0.137419	0.0651252	0.0411302	0.0406148	0.164242	0.0935857	0.205949	0.0745138
EC:1.6.5.3	0.00013218	0.00013218	0.217946	1.99295	0.33855	2.42399	0.382841	1.7851	0.554583	1.53136	0.44405
EC:1.7.99.4	0.00282393	0.00282393	0.154991	0.173695	0.0751587	0.0360039	0.0309448	0.213844	0.144258	0.253293	0.130998
EC:1.8.1.4	0.00121397	0.00121397	0.172967	0.197428	0.0954823	0.071093	0.0746009	0.216317	0.114737	0.257498	0.0926491
EC:1.8.1.9	0.000253519	0.000253519	0.205051	0.411114	0.0659272	0.511259	0.0388083	0.392378	0.0945855	0.352208	0.074908
EC:1.97.1.4	0.000568856	0.000568856	0.188691	0.107579	0.0661381	0.095001	0.122546	0.128211	0.117259	0.215786	0.1013
EC:2.1.1.176	0.0024628	0.0024628	0.15794	0.147712	0.0671631	0.0569078	0.0633746	0.171709	0.0927449	0.192063	0.0675638
EC:2.1.1.190	0.000746577	0.000746577	0.183095	0.114043	0.0575612	0.0557399	0.0685051	0.1302	0.0732252	0.166247	0.0575504
EC:2.1.1.191	0.00275977	0.00275977	0.155488	0.107473	0.0525491	0.0484528	0.066449	0.12175	0.0652354	0.151331	0.0625679
EC:2.1.1.45	0.000116489	0.000116489	0.22042	0.102541	0.0513028	0.0390777	0.0372962	0.122023	0.0686459	0.155518	0.0547255
EC:2.1.1.63	2.69389e-05	2.69389e-05	0.248432	0.290361	0.0103582	0.277318	0.00937439	0.297683	0.0240667	0.273291	0.018475
EC:2.1.1.72	0.00122198	0.00122198	0.172829	1.42982	0.601733	2.2614	0.548302	1.20577	0.836288	0.990502	0.608316
EC:2.1.2.2	0.000537964	0.000537964	0.189834	0.140985	0.0693004	0.0564617	0.0635657	0.168594	0.0933667	0.205469	0.0749881
EC:2.1.2.3	0.00117779	0.00117779	0.173602	0.123053	0.064996	0.0570468	0.0637276	0.139226	0.0847863	0.177598	0.0628406
EC:2.1.3.2	0.00157112	0.00157112	0.16753	0.232032	0.0198335	0.261151	0.0161473	0.22545	0.0317219	0.215169	0.0237017
EC:2.2.1.7	0.00121272	0.00121272	0.172989	0.221884	0.0228242	0.264533	0.0118854	0.209942	0.040199	0.202415	0.0318287
EC:2.3.1.128	0.000908004	0.000908004	0.179036	0.150313	0.0680487	0.0687656	0.0790722	0.176064	0.0978298	0.215753	0.076489
EC:2.3.1.54	3.9333e-05	3.9333e-05	0.241303	0.0440999	0.0271095	0.0360722	0.0442162	0.0557213	0.0510554	0.102311	0.0502205
EC:2.3.3.1	1.29138e-05	1.29138e-05	0.262066	0.23975	0.0300841	0.256535	0.0134065	0.241323	0.0819345	0.174605	0.0500156
EC:2.4.2.14	0.000550166	0.000550166	0.189375	0.114444	0.0575798	0.0544777	0.0630556	0.130939	0.0736017	0.16765	0.0581342
EC:2.4.2.19	0.000105994	0.000105994	0.222262	0.20915	0.0300483	0.249256	0.0242929	0.18962	0.0504173	0.168172	0.0392864
EC:2.4.2.8	4.33048e-05	4.33048e-05	0.239479	0.0975996	0.0547348	0.039063	0.0439641	0.106099	0.0702258	0.15683	0.0581084
EC:2.4.2.9	0.000188332	0.000188332	0.210967	0.141391	0.0720342	0.0708925	0.0721174	0.172987	0.10173	0.228566	0.0835624
EC:2.5.1.29	0.000180107	0.000180107	0.211851	0.067899	0.0365666	0.0338865	0.0425745	0.0748403	0.0525726	0.114453	0.0491753
EC:2.5.1.54	0.00326382	0.00326382	0.151857	0.295466	0.00976095	0.280908	0.0124318	0.305566	0.041984	0.327972	0.0393787
EC:2.5.1.72	0.000263992	0.000263992	0.204241	0.207279	0.0312864	0.24165	0.0377786	0.188317	0.051094	0.165453	0.0396802
EC:2.5.1.78	2.48987e-05	2.48987e-05	0.249906	0.229797	0.01989	0.249892	0.0353366	0.22161	0.034266	0.193978	0.0312641
EC:2.5.1.9	0.000926096	0.000926096	0.178625	0.227311	0.0202974	0.246195	0.0388526	0.216125	0.0352943	0.19743	0.0305723
EC:2.6.1.1	0.0013239	0.0013239	0.171145	0.20372	0.0264449	0.264813	0.0102203	0.183257	0.0599796	0.168581	0.0554585
EC:2.7.1.11	0.00257801	0.00257801	0.156956	0.0904247	0.0459496	0.0698644	0.0947558	0.108061	0.0648299	0.145798	0.0539694
EC:2.7.1.2	0.00274842	0.00274842	0.155577	0.234993	0.0172246	0.260474	0.0128744	0.216179	0.0346651	0.214615	0.0280974
EC:2.7.1.23	2.23931e-05	2.23931e-05	0.251885	0.232816	0.0173293	0.312619	0.107157	0.224118	0.0300617	0.227933	0.0211443
EC:2.7.1.33	0.00202101	0.00202101	0.162175	0.231948	0.0178586	0.269728	0.00642984	0.223615	0.0304708	0.228375	0.0211104
EC:2.7.1.4	0.000245776	0.000245776	0.20567	0.0961197	0.0470912	0.0394437	0.0487906	0.118631	0.0672067	0.147335	0.0525885
EC:2.7.1.40	0.000562024	0.000562024	0.188938	0.119455	0.0575739	0.0505671	0.0560627	0.144547	0.0804544	0.17519	0.0623921
EC:2.7.1.48	0.0010293	0.0010293	0.176423	0.056465	0.0374976	0.0388541	0.0530437	0.0647342	0.0624891	0.104878	0.0471551
EC:2.7.1.69	2.35279e-05	2.35279e-05	0.250963	0.252738	0.129246	0.0834122	0.0687539	0.329312	0.234791	0.505427	0.241161
EC:2.7.11.1	0.000542889	0.000542889	0.189648	0.387005	0.096816	0.119195	0.143736	0.354769	0.178063	0.399876	0.112461
EC:2.7.2.11	0.000375475	0.000375475	0.197151	0.0933876	0.04204	0.0415626	0.0497192	0.113427	0.0631926	0.140321	0.0497708
EC:2.7.3.9	0.00016397	0.00016397	0.213707	0.105669	0.0480641	0.0405745	0.0452844	0.127504	0.0704887	0.159097	0.0570832
EC:2.7.4.1	0.00136295	0.00136295	0.170532	0.201448	0.0371972	0.246784	0.0302732	0.185696	0.0560231	0.168562	0.0391599
EC:2.7.4.14	0.000154295	0.000154295	0.214906	0.106571	0.0582661	0.0510162	0.0643902	0.115887	0.072188	0.165034	0.0590962
EC:2.7.6.5	0.00143879	0.00143879	0.16939	0.295125	0.0143707	0.285424	0.0106567	0.303435	0.0314492	0.328459	0.0408255
EC:2.7.7.13	2.86903e-05	2.86903e-05	0.247251	0.217371	0.0276978	0.249659	0.0280975	0.209751	0.0480793	0.169423	0.047026
EC:2.7.7.18	0.0028916	0.0028916	0.15448	0.226552	0.020545	0.25865	0.0190071	0.212411	0.0358809	0.210276	0.025503
EC:2.7.7.24	0.00165606	0.00165606	0.166414	0.101302	0.0538683	0.0440907	0.0519572	0.106902	0.058261	0.13445	0.0465142
EC:2.7.7.6	6.70559e-09	6.70559e-09	0.387702	0.777002	0.0585806	0.614831	0.068969	0.733001	0.0931137	0.819239	0.0540252
EC:2.7.7.87	0.000647457	0.000647457	0.186033	0.111012	0.0562499	0.0475806	0.0548881	0.127501	0.0717655	0.159087	0.0555873
EC:2.7.8.8	2.7047e-05	2.7047e-05	0.248357	0.220393	0.0286382	0.250582	0.0348836	0.217787	0.0364497	0.184559	0.036431
EC:2.8.1.6	0.000477212	0.000477212	0.192281	0.20871	0.0317642	0.255515	0.022746	0.198068	0.0429921	0.183245	0.0346913
EC:2.8.4.3	0.000360239	0.000360239	0.197988	0.22135	0.022641	0.260231	0.0165429	0.208636	0.0394276	0.196302	0.0312729
EC:3.1.11.5	6.55232e-05	6.55232e-05	0.231568	0.187868	0.0984737	0.0447063	0.0494569	0.214107	0.14254	0.297575	0.121906
EC:3.1.21.3	0.000174109	0.000174109	0.212521	1.14936	0.518807	2.07118	0.554412	1.00482	0.743728	0.795188	0.491711
EC:3.1.22.4	0.000449775	0.000449775	0.193487	0.218655	0.023838	0.255521	0.0237237	0.206196	0.0402135	0.191262	0.0328681
EC:3.1.3.18	0.00276027	0.00276027	0.155484	0.250102	0.117854	0.109456	0.132108	0.286551	0.153251	0.334439	0.118794
EC:3.1.3.25	0.00222206	0.00222206	0.160147	0.154882	0.0758335	0.033815	0.0378569	0.168838	0.101361	0.195574	0.0848883
EC:3.1.3.48	8.37999e-06	8.37999e-06	0.269955	0.162055	0.0757702	0.0692393	0.0717044	0.186037	0.102004	0.267286	0.0967364
EC:3.1.3.7	0.000581429	0.000581429	0.188243	0.108983	0.0572354	0.0426338	0.0541098	0.121953	0.0765622	0.159292	0.0588966
EC:3.1.4.46	0.0022605	0.0022605	0.15978	0.184022	0.0734017	0.0440208	0.0482938	0.238876	0.138576	0.236338	0.101846
EC:3.2.1.22	0.000797937	0.000797937	0.181718	0.031914	0.0221684	0.0198138	0.0252621	0.0306913	0.0260276	0.0556657	0.0306704
EC:3.2.1.52	0.00313376	0.00313376	0.152739	0.154442	0.0774781	0.0672918	0.0817431	0.178353	0.0979693	0.207648	0.0734437
EC:3.4.16.4	0.000713861	0.000713861	0.18402	0.256738	0.12278	0.127546	0.173438	0.289812	0.160743	0.3769	0.135668
EC:3.4.21.107	3.75495e-06	3.75495e-06	0.284355	0.244109	0.0233684	0.269456	0.00690451	0.247338	0.0651618	0.193952	0.0372622
EC:3.4.21.89	0.00276386	0.00276386	0.155456	0.273585	0.0107839	0.289094	0.0265978	0.267095	0.0211682	0.291318	0.030092
EC:3.4.22.70	0.000245187	0.000245187	0.205718	0.0486536	0.026459	0.0366758	0.0510591	0.0593274	0.0497382	0.11423	0.0729377
EC:3.4.23.43	0.00331494	0.00331494	0.15152	0.119825	0.0505931	0.0419825	0.0474936	0.150637	0.0894345	0.157246	0.0572039
EC:3.5.1.5	0.00093991	0.00093991	0.178317	0.37328	0.0976731	0.462086	0.100879	0.350553	0.134792	0.273819	0.112499
EC:3.5.2.3	0.00020323	0.00020323	0.209457	0.385205	0.0767582	0.491795	0.0661229	0.346755	0.116654	0.302297	0.0887046
EC:3.5.4.10	0.00116204	0.00116204	0.173884	0.123055	0.0649963	0.0570468	0.0637276	0.139228	0.0847875	0.177702	0.0628913
EC:3.5.4.26	0.00154728	0.00154728	0.167853	0.220372	0.0227928	0.246738	0.0387474	0.206661	0.0393757	0.191517	0.0321098
EC:3.5.4.33	0.001886	0.001886	0.16365	0.100643	0.0472093	0.0417298	0.0513782	0.122099	0.0674441	0.142717	0.0554723
EC:3.5.99.6	0.000130634	0.000130634	0.218177	0.0511558	0.0335641	0.0246967	0.0248694	0.0590968	0.0509696	0.0971427	0.0453218
EC:3.6.1.1	3.60253e-05	3.60253e-05	0.242964	0.260727	0.0113739	0.2921	0.0316476	0.253082	0.0208574	0.246626	0.0181342
EC:3.6.1.13	7.85514e-05	7.85514e-05	0.228075	0.0937781	0.0428776	0.0382165	0.0412973	0.113658	0.0632093	0.146899	0.0526813
EC:3.6.1.27	0.000773994	0.000773994	0.182349	0.40634	0.0627494	0.310907	0.0462177	0.433925	0.0936969	0.463223	0.078621
EC:3.6.1.55	0.000140479	0.000140479	0.216751	0.173567	0.089386	0.0666678	0.0724985	0.215308	0.139168	0.310446	0.147965
EC:3.6.1.66	0.000619401	0.000619401	0.186944	0.13043	0.0695355	0.0600835	0.0674679	0.14376	0.0863007	0.190289	0.0681264
EC:3.6.3.14	0.000244469	0.000244469	0.205777	0.670926	0.0709755	0.773726	0.052334	0.63744	0.104467	0.603349	0.0771333
EC:3.6.3.27	0.00113268	0.00113268	0.174421	0.122234	0.0524632	0.0381351	0.0464924	0.146033	0.086289	0.177139	0.0781266
EC:3.6.3.3	0.000504091	0.000504091	0.191163	0.187289	0.0454031	0.252448	0.0218954	0.178533	0.0571898	0.15337	0.0499298
EC:3.6.3.34	2.08838e-05	2.08838e-05	0.253184	0.375199	0.0508012	0.29842	0.017216	0.398926	0.0977647	0.469301	0.0913305
EC:3.6.3.5	0.000504091	0.000504091	0.191163	0.187289	0.0454031	0.252448	0.0218954	0.178533	0.0571898	0.15337	0.0499298
EC:3.6.3.54	0.000182396	0.000182396	0.211601	0.373431	0.0867184	0.521695	0.154736	0.347471	0.11505	0.3082	0.0827557
EC:3.6.4.12	0.00132331	0.00132331	0.171154	1.83497	0.0585529	1.78793	0.104081	1.78804	0.142067	1.89203	0.0888106
EC:3.6.4.13	0.00239585	0.00239585	0.158532	0.524395	0.110561	0.315583	0.0431106	0.583725	0.200966	0.616763	0.166696
EC:4.1.1.48	0.00166796	0.00166796	0.166262	0.333634	0.101844	0.459494	0.104056	0.300074	0.136219	0.259474	0.097525
EC:4.1.1.65	8.71787e-05	8.71787e-05	0.226059	0.219016	0.0256313	0.24812	0.0370072	0.210742	0.0367498	0.183484	0.0363425
EC:4.1.99.18	6.61808e-05	6.61808e-05	0.231377	0.415519	0.0733066	0.477915	0.0887991	0.406096	0.0897249	0.33307	0.0794236
EC:4.2.1.1	0.00101562	0.00101562	0.176702	0.375315	0.0836844	0.466603	0.106025	0.346859	0.117633	0.294739	0.0908947
EC:4.2.1.10	0.000210532	0.000210532	0.208755	0.249463	0.0137123	0.263851	0.0145288	0.261022	0.0455474	0.229385	0.0200942
EC:4.2.1.20	0.000738308	0.000738308	0.183325	0.445787	0.047785	0.56283	0.11973	0.433835	0.0689104	0.442336	0.0486295
EC:4.2.1.46	0.00138372	0.00138372	0.170213	0.114277	0.0623349	0.0454608	0.0519082	0.123357	0.07023	0.15355	0.0537808
EC:4.2.1.75	7.621e-05	7.621e-05	0.228659	0.227424	0.0185613	0.255903	0.0235592	0.210984	0.0377258	0.194626	0.0304237
EC:4.2.3.1	1.04053e-05	1.04053e-05	0.266018	0.245412	0.018691	0.265648	0.00969718	0.249049	0.0406076	0.217256	0.0228404
EC:4.2.99.18	3.13091e-05	3.13091e-05	0.245609	0.343683	0.0378887	0.301891	0.0287963	0.347807	0.0454256	0.385902	0.0444746
EC:4.3.2.1	0.000565137	0.000565137	0.188825	0.10132	0.04694	0.0431521	0.0510701	0.117985	0.0656938	0.145613	0.0510061
EC:4.4.1.5	0.00290885	0.00290885	0.154351	0.160826	0.0658298	0.0520836	0.0590819	0.212313	0.121247	0.198711	0.0727218
EC:4.6.1.12	0.0002474	0.0002474	0.205539	0.219824	0.0238414	0.26093	0.0143866	0.208121	0.039337	0.194947	0.0312767
EC:5.1.1.1	0.000941848	0.000941848	0.178274	0.237178	0.0154543	0.274925	0.0096048	0.229103	0.0306989	0.244326	0.0206313
EC:5.1.1.7	0.000191227	0.000191227	0.210665	0.214617	0.0285424	0.25706	0.0179497	0.203021	0.0403351	0.186626	0.0336679
EC:5.1.3.2	0.00277305	0.00277305	0.155384	0.320228	0.0472031	0.294589	0.0200145	0.315124	0.0441623	0.287665	0.020479
EC:5.1.3.3	0.000924177	0.000924177	0.178669	0.0933719	0.0478553	0.0411463	0.0506492	0.117274	0.0699546	0.141062	0.0509392
EC:5.4.99.18	0.000528817	0.000528817	0.190185	0.113185	0.0568867	0.0502616	0.0564179	0.129691	0.0729144	0.163971	0.0570722
EC:5.4.99.25	0.000450675	0.000450675	0.193447	0.113356	0.0568927	0.0501069	0.0555919	0.129833	0.0729579	0.164794	0.0571676
EC:5.99.1.2	0.00047688	0.00047688	0.192296	0.575559	0.108463	0.811427	0.275532	0.535826	0.176218	0.4979	0.122365
EC:5.99.1.3	0.00079107	0.00079107	0.181897	0.470711	0.0322968	0.553779	0.0241179	0.453616	0.0600917	0.469991	0.0431153
EC:6.1.1.17	0.000317101	0.000317101	0.200561	0.35091	0.0922512	0.478411	0.0813293	0.31413	0.129992	0.266628	0.0978992
EC:6.3.2.1	0.000257836	0.000257836	0.204713	0.216032	0.0258525	0.245644	0.039581	0.195774	0.0471851	0.175971	0.0368904
EC:6.3.2.6	0.00133514	0.00133514	0.170967	0.118702	0.0610806	0.0539277	0.0608885	0.133638	0.0750839	0.165465	0.0572568
EC:6.3.3.1	0.000415391	0.000415391	0.195103	0.113361	0.0570228	0.0505421	0.0569625	0.129961	0.072871	0.165909	0.057923
EC:6.3.3.2	4.40439e-05	4.40439e-05	0.239157	0.0991461	0.0539046	0.0410683	0.0470172	0.111412	0.0688653	0.158949	0.0575194
EC:6.3.4.15	0.00118188	0.00118188	0.173529	0.234728	0.0178017	0.263194	0.0135873	0.233756	0.0263307	0.221691	0.0221985
EC:6.3.4.21	0.000202961	0.000202961	0.209483	0.0937379	0.0490977	0.0407548	0.0470278	0.104005	0.0592281	0.140087	0.0506344
EC:6.3.4.5	0.000803674	0.000803674	0.18157	0.100153	0.0468287	0.0421537	0.0499192	0.117042	0.0652887	0.142201	0.0501615
EC:6.3.5.6	6.08507e-05	6.08507e-05	0.232988	0.728935	0.065912	0.772608	0.0692695	0.731502	0.126862	0.628655	0.0915333
EC:6.3.5.7	4.60959e-05	4.60959e-05	0.238292	0.729123	0.0656546	0.777388	0.0599902	0.731868	0.126096	0.629134	0.0912326
EC:6.4.1.2	0.00269874	0.00269874	0.15597	0.637614	0.0910824	0.750292	0.0719807	0.615005	0.131413	0.574798	0.0860031
HpN
GLCMANNANAUT-PWY	1.19418e-16	1.19418e-16	0.17424	0.110651	0.0787783	0.123515	0.0776338	0.112038	0.0717574	0.230116	0.0983517
KDO-NAGLIPASYN-PWY	1.65739e-19	1.65739e-19	0.201046	0.148574	0.0781682	0.124583	0.0557979	0.181861	0.0790356	0.25223	0.105545
P441-PWY	1.00462e-14	1.00462e-14	0.155645	0.208562	0.0966961	0.24056	0.112734	0.214168	0.0989392	0.356216	0.112232
PWY-5861	1.84702e-14	1.84702e-14	0.153055	0.14092	0.0723173	0.126681	0.0525412	0.139102	0.067604	0.223461	0.07422
PWY-6588	1.97826e-20	1.97826e-20	0.209508	0.11081	0.0695523	0.12008	0.0782824	0.124946	0.075481	0.244352	0.104479
PWY-7254	9.65584e-17	9.65584e-17	0.17512	0.450299	0.11468	0.422087	0.105117	0.409208	0.115163	0.277467	0.0944178
PWY0-1415	1.31391e-14	1.31391e-14	0.154504	0.174343	0.0774973	0.144901	0.0478841	0.190807	0.0772672	0.247434	0.076981
K02014	1.20041e-14	1.20041e-14	0.154888	2.93667	0.778142	2.48471	0.732234	3.33579	0.725882	3.18139	0.747052
EC:1.17.4.2	2.91144e-14	2.91144e-14	0.151114	0.094677	0.0541795	0.114158	0.0594714	0.100544	0.0613761	0.176705	0.060787
EC:2.7.4.1	3.19283e-17	3.19283e-17	0.179689	0.166592	0.026117	0.165995	0.0269869	0.16274	0.0305904	0.123445	0.0331638
EC:6.3.5.6	2.26176e-14	2.26176e-14	0.152192	0.681131	0.106358	0.676586	0.0994432	0.664868	0.117623	0.532138	0.105463
EC:6.3.5.7	1.107e-14	1.107e-14	0.155233	0.68244	0.105651	0.67871	0.0980327	0.666282	0.117065	0.53316	0.10512
